# Supplementary material for: The analysis of genetic structure and characteristics of the chloroplast genome in different Japanese apricot germplasm populations
Source: BMC Plant Biol. 2022 Jul 21;22:354. doi: 10.1186/s12870-022-03731-5 (PMC9306182; doi:10.1186/s12870-022-03731-5)
Supplement: Supplementary file 2 — Additional file 2. [file 12870_2022_3731_MOESM2_ESM.xlsx]

## Sheet: Table S1
Table S1 Summary of major characteristics of 146 chloroplast genomes of Japanese apricot in different groups
		Length (bp)				Genes			GC content (%)
Groups	Species	Total	LSC	SSC	IR	Protein-coding	tRNA	rRNA	Total	LSC	SSC	IR
Domesticated group	C01	157982	86151	19049	26391	85	37	8	36.72	34.56	30.32	42.56
	C02	157918	86116	19020	26391	85	37	8	36.74	34.58	30.37	42.56
	C03	158143	86341	19012	26395	85	37	8	36.73	34.55	30.39	42.57
	C04	157918	86116	19020	26391	85	37	8	36.74	34.58	30.37	42.56
	C05	157915	86113	19020	26391	85	37	8	36.74	34.58	30.36	42.56
	C06	157903	86124	18997	26391	85	37	8	36.74	34.57	30.38	42.56
	C07	157922	86120	19020	26391	85	37	8	36.74	34.58	30.37	42.56
	C08	157903	86124	18997	26391	85	37	8	36.74	34.57	30.38	42.56
	C09	158150	86348	19012	26395	85	37	8	36.73	34.55	30.39	42.57
	C10	157922	86120	19020	26391	85	37	8	36.74	34.58	30.37	42.56
	C11	157918	86116	19020	26391	85	37	8	36.74	34.58	30.37	42.56
	C12	157901	86107	19008	26393	85	37	8	36.75	34.58	30.39	42.56
	C13	157921	86127	19012	26391	85	37	8	36.73	34.56	30.38	42.56
	C14	157894	86115	18997	26391	85	37	8	36.74	34.57	30.38	42.56
	C15	157903	86116	18997	26395	85	37	8	36.74	34.57	30.38	42.56
	C16	157903	86124	18997	26391	85	37	8	36.74	34.57	30.38	42.56
	C17	157903	86124	18997	26391	85	37	8	36.74	34.57	30.38	42.56
	CT01	157903	86124	18997	26391	85	37	8	36.74	34.57	30.38	42.56
	CT02	157904	86125	18997	26391	85	37	8	36.74	34.57	30.38	42.56
	CT03	157904	86125	18997	26391	85	37	8	36.74	34.57	30.38	42.56
	CT04	157918	86116	19020	26391	85	37	8	36.74	34.58	30.37	42.56
Bred group	J01	157903	86124	18997	26391	85	37	8	36.74	34.57	30.38	42.56
	J03	157903	86124	18997	26391	85	37	8	36.74	34.57	30.38	42.56
	J04	157903	86124	18997	26391	85	37	8	36.74	34.57	30.38	42.56
	J05	157903	86124	18997	26391	85	37	8	36.74	34.57	30.38	42.56
	J06	157916	86114	19020	26391	85	37	8	36.74	34.58	30.37	42.56
	J07	157918	86116	19020	26391	85	37	8	36.74	34.58	30.37	42.56
	J08	157918	86116	19020	26391	85	37	8	36.74	34.58	30.37	42.56
	J11	157903	86123	18998	26391	85	37	8	36.74	34.57	30.38	42.57
	J12	157904	86125	18997	26391	85	37	8	36.74	34.57	30.38	42.56
	J14	157902	86123	18997	26391	85	37	8	36.74	34.57	30.38	42.56
	J15	157903	86124	18997	26391	85	37	8	36.74	34.57	30.38	42.56
	J16	157903	86124	18997	26391	85	37	8	36.74	34.57	30.38	42.56
	J17	157918	86116	19020	26391	85	37	8	36.74	34.58	30.37	42.56
	J18	157903	86124	18997	26391	85	37	8	36.74	34.57	30.38	42.56
	J19	157903	86124	18997	26391	85	37	8	36.74	34.57	30.38	42.56
	J20	157904	86125	18997	26391	85	37	8	36.74	34.57	30.38	42.56
	J21	157903	86124	18997	26391	85	37	8	36.74	34.57	30.38	42.56
	J22	157903	86124	18997	26391	85	37	8	36.74	34.57	30.38	42.56
	J23	157903	86124	18997	26391	85	37	8	36.74	34.57	30.38	42.56
	J24	157903	86124	18997	26391	85	37	8	36.74	34.57	30.38	42.56
	J25	157916	86114	19020	26391	85	37	8	36.74	34.58	30.36	42.56
	J26	157917	86115	19020	26391	85	37	8	36.74	34.58	30.37	42.56
	J27	157902	86123	18997	26391	85	37	8	36.74	34.56	30.38	42.57
	J29	157903	86124	18997	26391	85	37	8	36.74	34.57	30.38	42.56
	J30	157903	86124	18997	26391	85	37	8	36.74	34.57	30.38	42.56
Wild group	W01	157922	86120	19020	26391	85	37	8	36.74	34.58	30.37	42.56
	W02	157901	86107	19008	26393	85	37	8	36.75	34.58	30.39	42.56
	W03	157901	86107	19008	26393	85	37	8	36.75	34.58	30.39	42.56
	W04	157901	86107	19008	26393	85	37	8	36.75	34.58	30.39	42.56
	W05	157922	86120	19020	26391	85	37	8	36.74	34.58	30.37	42.56
	W06	157901	86107	19008	26393	85	37	8	36.75	34.58	30.39	42.56
	W07	157901	86107	19008	26393	85	37	8	36.75	34.58	30.39	42.56
	W08	157982	86151	19049	26391	85	37	8	36.72	34.56	30.32	42.56
	W09	157901	86107	19008	26393	85	37	8	36.75	34.58	30.39	42.56
	W10	157901	86107	19008	26393	85	37	8	36.75	34.58	30.39	42.56
	W11	157901	86107	19008	26393	85	37	8	36.75	34.58	30.39	42.56
	W12	157901	86107	19008	26393	85	37	8	36.75	34.58	30.39	42.56
	W13	157901	86107	19008	26393	85	37	8	36.75	34.58	30.39	42.56
	W14	157921	86119	19020	26391	85	37	8	36.74	34.58	30.37	42.56
	W15	157922	86120	19020	26391	85	37	8	36.74	34.58	30.37	42.56
	W16	157902	86108	19008	26393	85	37	8	36.75	34.58	30.39	42.56
	W17	157922	86120	19020	26391	85	37	8	36.74	34.58	30.37	42.56
	W18	157901	86107	19008	26393	85	37	8	36.75	34.58	30.39	42.56
	W19	157909	86115	19008	26393	85	37	8	36.74	34.58	30.39	42.56
	W20	157901	86107	19008	26393	85	37	8	36.75	34.58	30.39	42.56
	W21	157901	86107	19008	26393	85	37	8	36.75	34.58	30.39	42.56
	W22	157901	86107	19008	26393	85	37	8	36.75	34.58	30.39	42.56
	W23	158155	86363	19002	26395	85	37	8	36.73	34.55	30.41	42.58
	W25	158151	86358	19003	26395	85	37	8	36.73	34.55	30.4	42.57
	W26	158151	86358	19003	26395	85	37	8	36.73	34.55	30.4	42.57
	W27	157894	86115	18997	26391	85	37	8	36.74	34.57	30.38	42.56
	W28	157894	86115	18997	26391	85	37	8	36.74	34.57	30.38	42.56
	W29	157901	86107	19008	26393	85	37	8	36.75	34.58	30.39	42.56
	W30	158151	86358	19003	26395	85	37	8	36.73	34.55	30.4	42.57
	W31	157902	86124	18996	26391	85	37	8	36.74	34.57	30.38	42.56
	W32	157904	86125	18997	26391	85	37	8	36.74	34.57	30.38	42.56
	W33	157912	86124	19006	26391	85	37	8	36.74	34.57	30.38	42.56
	W34	157903	86124	18997	26391	85	37	8	36.74	34.57	30.38	42.56
	W35	157912	86124	19006	26391	85	37	8	36.74	34.57	30.38	42.56
	W36	157912	86124	19006	26391	85	37	8	36.74	34.57	30.38	42.56
	W37	157912	86124	19006	26391	85	37	8	36.74	34.57	30.38	42.56
	W38	157903	86124	18997	26391	85	37	8	36.74	34.57	30.38	42.56
	W39	157903	86124	18997	26391	85	37	8	36.74	34.57	30.38	42.56
	W40	157916	86114	19020	26391	85	37	8	36.74	34.58	30.36	42.56
	W41	157916	86114	19020	26391	85	37	8	36.74	34.58	30.36	42.56
	W42	157916	86114	19020	26391	85	37	8	36.74	34.58	30.36	42.56
	W43	157916	86114	19020	26391	85	37	8	36.74	34.58	30.36	42.56
	W44	157916	86114	19020	26391	85	37	8	36.74	34.58	30.36	42.56
	W45	157916	86114	19020	26391	85	37	8	36.74	34.58	30.36	42.56
	W46	157916	86114	19020	26391	85	37	8	36.74	34.58	30.36	42.56
	W47	157916	86114	19020	26391	85	37	8	36.74	34.58	30.36	42.56
	W48	157916	86114	19020	26391	85	37	8	36.74	34.58	30.36	42.56
	W49	157916	86114	19020	26391	85	37	8	36.74	34.58	30.36	42.56
	W50	157916	86114	19020	26391	85	37	8	36.74	34.58	30.36	42.56
	W51	157916	86114	19020	26391	85	37	8	36.74	34.58	30.36	42.56
	W52	157916	86114	19020	26391	85	37	8	36.74	34.58	30.36	42.56
	W53	157916	86114	19020	26391	85	37	8	36.74	34.58	30.36	42.56
	W54	157916	86114	19020	26391	85	37	8	36.74	34.58	30.36	42.56
	W55	157916	86114	19020	26391	85	37	8	36.74	34.58	30.36	42.56
	W56	157916	86114	19020	26391	85	37	8	36.74	34.58	30.36	42.56
	W57	157915	86113	19020	26391	85	37	8	36.74	34.58	30.36	42.56
	W58	157916	86114	19020	26391	85	37	8	36.74	34.58	30.36	42.56
	W59	157916	86114	19020	26391	85	37	8	36.74	34.58	30.36	42.56
	W60	157916	86114	19020	26391	85	37	8	36.74	34.58	30.36	42.56
	W61	157922	86121	19019	26391	85	37	8	36.74	34.57	30.37	42.56
	W62	157912	86110	19020	26391	85	37	8	36.74	34.57	30.37	42.56
	W63	157922	86121	19019	26391	85	37	8	36.74	34.57	30.37	42.56
	W64	157922	86121	19019	26391	85	37	8	36.74	34.57	30.37	42.56
	W65	157922	86121	19019	26391	85	37	8	36.74	34.57	30.37	42.56
	W66	157922	86121	19019	26391	85	37	8	36.74	34.57	30.37	42.56
	W67	157922	86121	19019	26391	85	37	8	36.74	34.57	30.37	42.56
	W68	157886	86084	19020	26391	85	37	8	36.74	34.58	30.37	42.56
	W69	157922	86121	19019	26391	85	37	8	36.74	34.57	30.37	42.56
	W70	157922	86120	19020	26391	85	37	8	36.74	34.58	30.36	42.56
	W71	157922	86120	19020	26391	85	37	8	36.74	34.58	30.36	42.56
	W72	157922	86121	19019	26391	85	37	8	36.74	34.57	30.37	42.56
	W73	157922	86120	19020	26391	85	37	8	36.74	34.58	30.36	42.56
	W74	157922	86120	19020	26391	85	37	8	36.74	34.58	30.36	42.56
	W75	157921	86119	19020	26391	85	37	8	36.74	34.57	30.36	42.56
	W76	157918	86116	19020	26391	85	37	8	36.74	34.58	30.37	42.56
	W77	157922	86120	19020	26391	85	37	8	36.74	34.57	30.37	42.56
	W78	157922	86120	19020	26391	85	37	8	36.74	34.58	30.36	42.56
	W79	157917	86115	19020	26391	85	37	8	36.74	34.57	30.36	42.56
	W80	157918	86116	19020	26391	85	37	8	36.74	34.58	30.37	42.56
	W81	158108	86314	19004	26395	85	37	8	36.73	34.55	30.39	42.57
	W82	158108	86314	19004	26395	85	37	8	36.73	34.55	30.39	42.57
	W83	158108	86314	19004	26395	85	37	8	36.73	34.55	30.39	42.57
	W84	158108	86314	19004	26395	85	37	8	36.73	34.55	30.39	42.57
	W85	157903	86124	18997	26391	85	37	8	36.74	34.57	30.38	42.56
	W86	158153	86366	18997	26395	85	37	8	36.73	34.54	30.4	42.57
	W87	158144	86342	19012	26395	85	37	8	36.73	34.55	30.39	42.57
	W88	158144	86342	19012	26395	85	37	8	36.73	34.55	30.39	42.57
	W89	158167	86379	18998	26395	85	37	8	36.72	34.53	30.41	42.57
	W90	158144	86342	19012	26395	85	37	8	36.73	34.55	30.39	42.57
	W91	158123	86341	18992	26395	85	37	8	36.73	34.55	30.42	42.57
	W92	158157	86361	19006	26395	85	37	8	36.73	34.55	30.41	42.57
	W93	158162	86366	19006	26395	85	37	8	36.73	34.54	30.41	42.57
	W94	158167	86379	18998	26395	85	37	8	36.72	34.53	30.41	42.57
	W95	158147	86338	19019	26395	85	37	8	36.73	34.55	30.37	42.57
	W96	158148	86339	19019	26395	85	37	8	36.73	34.55	30.37	42.57
	W97	158147	86345	19012	26395	85	37	8	36.73	34.54	30.4	42.57
	W98	158148	86339	19019	26395	85	37	8	36.73	34.55	30.37	42.57
	W99	158166	86364	19012	26395	85	37	8	36.73	34.55	30.39	42.57
	W100	158147	86346	19011	26395	85	37	8	36.72	34.54	30.4	42.57
	W101	158153	86350	19013	26395	85	37	8	36.73	34.55	30.39	42.57

## Sheet: Table S2
Table S2 Genes contained in the chloroplast genomes of the Japanese apricot
Category	Gene group	Gene name
Photosynthesis	Subunits of photosystem I	psaA,psaB,psaC,psaI,psaJ
	Subunits of photosystem II	psbA, psbB, psbC, psbD, psbE, psbF, psbH, psbI, psbJ, psbK, psbL, psbM, psbN, psbT, psbZ
	Subunits of NADH dehydrogenase	ndhA*, ndhB*(2), ndhC, ndhD, ndhE, ndhF, ndhG, ndhH, ndhI, ndhJ, ndhK
	Subunits of cytochrome b/f complex	petA, petB*, petD*, petG, petL, petN
	Subunits of ATP synthase	atpA, atpB, atpE, atpF*, atpH, atpI
	Large subunit of rubisco	rbcL
	Subunits photochlorophyllide reductase	-
Self-replication	Proteins of large ribosomal subunit	rpl14, rpl16*, rpl2*(2), rpl20, rpl22, rpl23(2), rpl32, rpl33, rpl36
	Proteins of small ribosomal subunit	#rps19, rps11, rps12**(2), rps14, rps15, rps16*, rps18, rps19, rps2, rps3, rps4, rps7(2), rps8
	Subunits of RNA polymerase	rpoA, rpoB, rpoC1*, rpoC2
	Ribosomal RNAs	rrn16(2), rrn23(2), rrn4.5(2), rrn5(2)
	Transfer RNAs	trnA-UGC*(2), trnC-GCA, trnD-GUC, trnE-UUC, trnF-GAA, trnG-GCC, trnG-GCC*, trnH-GUG, trnI-CAU(2), trnI-GAU*(2), trnK-UUU*, trnL-CAA(2), trnL-UAA*, trnL-UAG, trnM-CAU, trnN-GUU(2), trnP-UGG, trnQ-UUG, trnR-ACG(2), trnR-UCU, trnS-GCU, trnS-GGA, trnS-UGA, trnT-GGU, trnT-UGU, trnV-GAC(2), trnV-UAC*, trnW-CCA, trnY-GUA, trnfM-CAU
Other genes	Maturase	matK
	Protease	clpP**
	Envelope membrane protein	cemA
	Acetyl-CoA carboxylase	accD
	c-type cytochrome synthesis gene	ccsA
Genes of unknown function	Conserved hypothetical chloroplast ORF	ycf1(2), ycf2(2), ycf3**, ycf4
Notes: Gene*: Gene with one introns; Gene**: Gene with two introns; #Gene: Pseudo gene; Gene(2): Number of copies of multi-copy genes;

## Sheet: Table S3
Table S3 Type and number of repeats of 146 chloroplast genomes
Types	1	2	3	4	5	6
C01	158	13	67	7	1	1
C02	157	13	67	7	1	1
C03	157	13	67	7	2	0
C04	157	13	67	7	1	1
C05	157	13	67	7	1	1
C06	158	13	67	7	1	1
C07	157	13	67	7	1	1
C08	158	13	67	7	1	1
C09	159	13	67	7	2	NA
C10	157	13	67	7	1	1
C11	157	13	67	7	1	1
C12	158	13	67	7	1	1
C13	157	13	67	7	1	1
C14	156	13	67	7	1	2
C15	158	13	67	7	1	1
C16	158	13	67	7	1	1
C17	158	13	67	7	1	1
CT01	158	13	67	7	1	1
CT02	158	13	67	7	1	1
CT03	158	13	67	7	1	1
CT04	157	13	67	7	1	1
J01	158	13	67	7	1	1
J03	158	13	67	7	1	1
J04	158	13	67	7	1	1
J05	158	13	67	7	1	1
J06	157	13	67	7	1	1
J07	157	13	67	7	1	1
J08	157	13	67	7	1	1
J11	158	13	67	7	1	1
J12	158	13	67	7	1	1
J14	158	13	67	7	1	1
J15	158	13	67	7	1	1
J16	158	13	67	7	1	1
J17	158	13	67	7	1	1
J18	158	13	67	7	1	1
J19	158	13	67	7	1	1
J20	158	13	67	7	1	1
J21	158	13	67	7	1	1
J22	158	13	67	7	1	1
J23	158	13	67	7	1	1
J24	158	13	67	7	1	1
J25	157	13	67	7	1	1
J26	157	13	67	7	1	1
J27	158	13	68	7	1	1
J29	158	13	67	7	1	1
J30	158	13	67	7	1	1
W01	157	13	67	7	1	1
W02	158	13	67	7	1	1
W03	158	13	67	7	1	1
W04	158	13	67	7	1	1
W05	157	13	67	7	1	1
W06	158	13	67	7	1	1
W07	158	13	67	7	1	1
W08	158	13	67	7	1	1
W09	158	13	67	7	1	1
W10	158	13	67	7	1	1
W11	158	13	67	7	1	1
W12	158	13	67	7	1	1
W13	158	13	67	7	1	1
W14	157	13	67	7	1	1
W15	157	13	67	7	1	1
W16	158	13	67	7	1	1
W17	157	13	67	7	1	1
W18	158	13	67	7	1	1
W19	158	14	67	7	1	1
W20	158	13	67	7	1	1
W21	158	13	67	7	1	1
W22	158	13	67	7	1	1
W23	158	13	68	7	2	NA
W25	157	13	67	7	2	NA
W26	157	13	67	7	2	NA
W27	156	13	67	7	1	2
W28	156	13	67	7	1	2
W29	158	13	67	7	1	1
W30	157	13	67	7	2	NA
W31	158	13	67	7	1	1
W32	158	13	67	7	1	1
W33	158	13	67	7	1	1
W34	158	13	67	7	1	1
W35	158	13	67	7	1	1
W36	158	13	67	7	1	1
W37	158	13	67	7	1	1
W38	158	13	67	7	1	1
W39	158	13	67	7	1	1
W40	157	13	67	7	1	1
W41	157	13	67	7	1	1
W42	157	13	67	7	1	1
W43	157	13	67	7	1	1
W44	157	13	67	7	1	1
W45	157	13	67	7	1	1
W46	157	13	67	7	1	1
W47	157	13	67	7	1	1
W48	157	13	67	7	1	1
W49	157	13	67	7	1	1
W50	157	13	67	7	1	1
W51	157	13	67	7	1	1
W52	157	13	67	7	1	1
W53	157	13	67	7	1	1
W54	157	13	67	7	1	1
W55	157	13	67	7	1	1
W56	157	13	67	7	1	1
W57	157	13	67	7	1	1
W58	157	13	67	7	1	1
W59	157	13	67	7	1	1
W60	157	13	67	7	1	1
W61	158	13	67	7	1	1
W62	157	13	67	7	1	1
W63	157	13	67	7	1	1
W64	157	13	67	7	1	1
W65	157	13	67	7	1	1
W66	157	13	67	7	1	1
W67	157	13	67	7	1	1
W68	157	13	67	7	1	1
W69	157	13	67	7	1	1
W70	157	13	67	7	1	1
W71	157	13	67	7	1	1
W72	157	13	67	7	1	1
W73	157	13	67	7	1	1
W74	157	13	67	7	1	1
W75	157	13	67	7	1	1
W76	157	13	67	7	1	1
W77	158	13	67	7	1	1
W78	157	13	67	7	1	1
W79	158	13	67	7	1	1
W80	157	13	67	7	1	1
W81	158	13	67	7	1	1
W82	158	13	67	7	1	1
W83	158	13	67	7	1	1
W84	158	13	67	7	1	1
W85	158	13	67	7	1	1
W86	157	13	67	7	3	NA
W87	157	13	67	7	2	NA
W88	157	13	67	7	2	NA
W89	156	13	67	7	3	NA
W90	157	13	67	7	2	NA
W91	157	13	65	7	2	NA
W92	156	13	67	7	3	NA
W93	156	13	67	7	3	NA
W94	156	13	67	7	3	NA
W95	157	13	66	7	2	NA
W96	157	13	66	7	2	NA
W97	158	13	67	7	2	NA
W98	157	13	66	7	2	NA
W99	158	13	68	7	2	NA
W100	158	13	67	7	2	NA
W101	158	13	68	7	2	NA

## Sheet: Table S4
Table S4 The number of repeats length types in 146 chloroplast genomes
ID	30			31			32		33			34		35		38		39		40		41		43		45		53		55		56		26391		26393		26395
	F	P	R	F	P	R	F	P	F	P	R	F	P	F	P	F	P	F	P	F	P	F	P	F	P	F	P	F	P	F	P	F	P	F	P	F	P	F	P
C01	3	7	0	2	4	0	3	2	2	3	0	3	2	2	0	1	2	2	1	2	1	1	0	0	0	0	0	1	0	0	0	0	0	0	1	0	0	0	0
C02	2	5	0	2	6	0	2	2	2	3	0	2	2	0	2	1	2	1	1	2	1	0	0	0	0	0	0	0	1	0	0	0	0	0	1	0	0	0	0
C03	2	5	0	2	5	0	5	2	3	3	0	2	2	0	1	1	2	1	1	2	1	0	0	1	0	0	0	0	1	0	1	1	0	0	0	0	0	0	1
C04	2	5	0	2	6	0	2	2	2	3	0	2	2	0	2	1	2	1	1	2	1	0	0	0	0	0	0	0	1	0	0	0	0	0	1	0	0	0	0
C05	2	5	0	2	6	0	2	2	2	3	0	2	2	0	2	1	2	1	1	2	1	0	0	0	0	0	0	0	1	0	0	0	0	0	1	0	0	0	0
C06	2	6	0	2	4	0	3	2	2	3	0	2	2	0	2	1	2	1	1	2	1	0	0	0	0	0	0	0	1	0	0	0	0	0	1	0	0	0	0
C07	2	5	0	2	6	0	2	2	2	3	0	2	2	0	2	1	2	1	1	2	1	0	0	0	0	0	0	0	1	0	0	0	0	0	1	0	0	0	0
C08	2	6	0	2	4	0	3	2	2	3	0	2	2	0	2	1	2	1	1	2	1	0	0	0	0	0	0	0	1	0	0	0	0	0	1	0	0	0	0
C09	2	5	0	2	4	0	5	2	3	3	0	2	2	0	1	1	2	1	1	2	1	0	0	1	0	1	0	0	1	0	1	1	0	0	0	0	0	0	1
C10	2	5	0	2	6	0	2	2	2	3	0	2	2	0	2	1	2	1	1	2	1	0	0	0	0	0	0	0	1	0	0	0	0	0	1	0	0	0	0
C11	2	5	0	2	6	0	2	2	2	3	0	2	2	0	2	1	2	1	1	2	1	0	0	0	0	0	0	0	1	0	0	0	0	0	1	0	0	0	0
C12	2	5	0	2	5	0	2	2	2	3	0	2	2	0	2	1	2	1	1	2	1	0	0	0	0	0	0	0	1	0	0	0	0	0	0	0	1	0	0
C13	4	6	0	2	4	0	3	2	2	3	0	2	2	0	2	1	2	1	1	2	1	0	0	0	0	0	0	0	1	0	0	0	0	0	1	0	0	0	0
C14	3	6	0	2	4	0	3	2	2	3	0	2	2	0	2	1	2	1	1	2	1	0	0	0	0	0	0	0	1	0	0	0	0	0	1	0	0	0	0
C15	2	6	0	2	4	0	3	2	2	3	0	2	2	0	2	1	2	1	1	2	1	0	0	0	0	0	0	0	1	0	0	0	0	0	0	0	0	0	1
C16	2	6	0	2	4	0	3	2	2	3	0	2	2	0	2	1	2	1	1	2	1	0	0	0	0	0	0	0	1	0	0	0	0	0	1	0	0	0	0
C17	2	6	0	2	4	0	3	2	2	3	0	2	2	0	2	1	2	1	1	2	1	0	0	0	0	0	0	0	1	0	0	0	0	0	1	0	0	0	0
CT01	2	6	0	2	4	0	3	2	2	3	0	2	2	0	2	1	2	1	1	2	1	0	0	0	0	0	0	0	1	0	0	0	0	0	1	0	0	0	0
CT02	2	6	0	2	4	0	3	2	2	3	0	2	2	0	2	1	2	1	1	2	1	0	0	0	0	0	0	0	1	0	0	0	0	0	1	0	0	0	0
CT03	2	6	0	2	4	0	3	2	2	3	0	2	2	0	2	1	2	1	1	2	1	0	0	0	0	0	0	0	1	0	0	0	0	0	1	0	0	0	0
CT04	2	5	0	2	6	0	2	2	2	3	0	2	2	0	2	1	2	1	1	2	1	0	0	0	0	0	0	0	1	0	0	0	0	0	1	0	0	0	0
J01	2	6	0	2	4	0	3	2	2	3	0	2	2	0	2	1	2	1	1	2	1	0	0	0	0	0	0	0	1	0	0	0	0	0	1	0	0	0	0
J03	2	6	0	2	4	0	3	2	2	3	0	2	2	0	2	1	2	1	1	2	1	0	0	0	0	0	0	0	1	0	0	0	0	0	1	0	0	0	0
J04	2	6	0	2	4	0	3	2	2	3	0	2	2	0	2	1	2	1	1	2	1	0	0	0	0	0	0	0	1	0	0	0	0	0	1	0	0	0	0
J05	2	6	0	2	4	0	3	2	2	3	0	2	2	0	2	1	2	1	1	2	1	0	0	0	0	0	0	0	1	0	0	0	0	0	1	0	0	0	0
J06	2	5	0	2	6	0	2	2	2	3	0	2	2	0	2	1	2	1	1	2	1	0	0	0	0	0	0	0	1	0	0	0	0	0	1	0	0	0	0
J07	2	5	0	2	6	0	2	2	2	3	0	2	2	0	2	1	2	1	1	2	1	0	0	0	0	0	0	0	1	0	0	0	0	0	1	0	0	0	0
J08	2	5	0	2	6	0	2	2	2	3	0	2	2	0	2	1	2	1	1	2	1	0	0	0	0	0	0	0	1	0	0	0	0	0	1	0	0	0	0
J11	2	6	0	2	4	0	3	2	2	3	0	2	2	0	2	1	2	1	1	2	1	0	0	0	0	0	0	0	1	0	0	0	0	0	1	0	0	0	0
J12	2	6	0	2	4	0	3	2	2	3	0	2	2	0	2	1	2	1	1	2	1	0	0	0	0	0	0	0	1	0	0	0	0	0	1	0	0	0	0
J14	2	6	0	2	4	0	3	2	2	3	0	2	2	0	2	1	2	1	1	2	1	0	0	0	0	0	0	0	1	0	0	0	0	0	1	0	0	0	0
J15	2	6	0	2	4	0	3	2	2	3	0	2	2	0	2	1	2	1	1	2	1	0	0	0	0	0	0	0	1	0	0	0	0	0	1	0	0	0	0
J16	2	6	0	2	4	0	3	2	2	3	0	2	2	0	2	1	2	1	1	2	1	0	0	0	0	0	0	0	1	0	0	0	0	0	1	0	0	0	0
J17	2	5	0	2	6	0	2	2	2	3	0	2	2	0	2	1	2	1	1	2	1	0	0	0	0	0	0	0	1	0	0	0	0	0	1	0	0	0	0
J18	2	6	0	2	4	0	3	2	2	3	0	2	2	0	2	1	2	1	1	2	1	0	0	0	0	0	0	0	1	0	0	0	0	0	1	0	0	0	0
J19	2	6	0	2	4	0	3	2	2	3	0	2	2	0	2	1	2	1	1	2	1	0	0	0	0	0	0	0	1	0	0	0	0	0	1	0	0	0	0
J20	2	6	0	2	4	0	3	2	2	3	0	2	2	0	2	1	2	1	1	2	1	0	0	0	0	0	0	0	1	0	0	0	0	0	1	0	0	0	0
J21	2	6	0	2	4	0	3	2	2	3	0	2	2	0	2	1	2	1	1	2	1	0	0	0	0	0	0	0	1	0	0	0	0	0	1	0	0	0	0
J22	2	6	0	2	4	0	3	2	2	3	0	2	2	0	2	1	2	1	1	2	1	0	0	0	0	0	0	0	1	0	0	0	0	0	1	0	0	0	0
J23	2	6	0	2	4	0	3	2	2	3	0	2	2	0	2	1	2	1	1	2	1	0	0	0	0	0	0	0	1	0	0	0	0	0	1	0	0	0	0
J24	2	6	0	2	4	0	3	2	2	3	0	2	2	0	2	1	2	1	1	2	1	0	0	0	0	0	0	0	1	0	0	0	0	0	1	0	0	0	0
J25	2	5	0	2	6	0	2	2	2	3	0	2	2	0	2	1	2	1	1	2	1	0	0	0	0	0	0	0	1	0	0	0	0	0	1	0	0	0	0
J26	2	5	0	2	6	0	2	2	2	3	0	2	2	0	2	1	2	1	1	2	1	0	0	0	0	0	0	0	1	0	0	0	0	0	1	0	0	0	0
J27	2	6	0	2	4	0	3	2	2	3	0	2	2	0	2	1	2	1	1	2	1	0	0	0	0	0	0	0	1	0	0	0	0	0	1	0	0	0	0
J29	2	6	0	2	4	0	3	2	2	3	0	2	2	0	2	1	2	1	1	2	1	0	0	0	0	0	0	0	1	0	0	0	0	0	1	0	0	0	0
J30	2	6	0	2	4	0	3	2	2	3	0	2	2	0	2	1	2	1	1	2	1	0	0	0	0	0	0	0	1	0	0	0	0	0	1	0	0	0	0
W01	2	5	0	2	6	0	2	2	2	3	0	2	2	0	2	1	2	1	1	2	1	0	0	0	0	0	0	0	1	0	0	0	0	0	1	0	0	0	0
W02	2	5	0	2	5	0	2	2	2	3	0	2	2	0	2	1	2	1	1	2	1	0	0	0	0	0	0	0	1	0	0	0	0	0	0	0	1	0	0
W03	2	5	0	2	5	0	2	2	2	3	0	2	2	0	2	1	2	1	1	2	1	0	0	0	0	0	0	0	1	0	0	0	0	0	0	0	1	0	0
W04	2	5	0	2	5	0	2	2	2	3	0	2	2	0	2	1	2	1	1	2	1	0	0	0	0	0	0	0	1	0	0	0	0	0	0	0	1	0	0
W05	2	5	0	2	6	0	2	2	2	3	0	2	2	0	2	1	2	1	1	2	1	0	0	0	0	0	0	0	1	0	0	0	0	0	1	0	0	0	0
W06	2	5	0	2	5	0	2	2	2	3	0	2	2	0	2	1	2	1	1	2	1	0	0	0	0	0	0	0	1	0	0	0	0	0	0	0	1	0	0
W07	2	5	0	2	5	0	2	2	2	3	0	2	2	0	2	1	2	1	1	2	1	0	0	0	0	0	0	0	1	0	0	0	0	0	0	0	1	0	0
W08	3	7	0	2	4	0	3	2	2	3	0	3	2	2	0	1	2	2	1	2	1	1	0	0	0	0	0	1	0	0	0	0	0	0	1	0	0	0	0
W09	2	5	0	2	5	0	2	2	2	3	0	2	2	0	2	1	2	1	1	2	1	0	0	0	0	0	0	0	1	0	0	0	0	0	0	0	1	0	0
W10	2	5	0	2	5	0	2	2	2	3	0	2	2	0	2	1	2	1	1	2	1	0	0	0	0	0	0	0	1	0	0	0	0	0	0	0	1	0	0
W11	2	5	0	2	5	0	2	2	2	3	0	2	2	0	2	1	2	1	1	2	1	0	0	0	0	0	0	0	1	0	0	0	0	0	0	0	1	0	0
W12	2	5	0	2	5	0	2	2	2	3	0	2	2	0	2	1	2	1	1	2	1	0	0	0	0	0	0	0	1	0	0	0	0	0	0	0	1	0	0
W13	2	5	0	2	5	0	2	2	2	3	0	2	2	0	2	1	2	1	1	2	1	0	0	0	0	0	0	0	1	0	0	0	0	0	0	0	1	0	0
W14	2	5	0	2	6	0	2	2	2	3	0	2	2	0	2	1	2	1	1	2	1	0	0	0	0	0	0	0	1	0	0	0	0	0	1	0	0	0	0
W15	2	5	0	2	6	0	2	2	2	3	0	2	2	0	2	1	2	1	1	2	1	0	0	0	0	0	0	0	1	0	0	0	0	0	1	0	0	0	0
W16	2	5	0	2	5	0	2	2	2	3	0	2	2	0	2	1	2	1	1	2	1	0	0	0	0	0	0	0	1	0	0	0	0	0	0	0	1	0	0
W17	2	5	0	2	6	0	2	2	2	3	0	2	2	0	2	1	2	1	1	2	1	0	0	0	0	0	0	0	1	0	0	0	0	0	1	0	0	0	0
W18	2	5	0	2	5	0	2	2	2	3	0	2	2	0	2	1	2	1	1	2	1	0	0	0	0	0	0	0	1	0	0	0	0	0	0	0	1	0	0
W19	2	4	0	2	5	0	2	2	2	3	0	2	2	0	2	1	2	1	1	2	1	0	0	0	0	0	0	0	1	0	0	0	0	0	0	0	1	0	0
W20	2	5	0	2	5	0	2	2	2	3	0	2	2	0	2	1	2	1	1	2	1	0	0	0	0	0	0	0	1	0	0	0	0	0	0	0	1	0	0
W21	2	5	0	2	5	0	2	2	2	3	0	2	2	0	2	1	2	1	1	2	1	0	0	0	0	0	0	0	1	0	0	0	0	0	0	0	1	0	0
W22	2	5	0	2	5	0	2	2	2	3	0	2	2	0	2	1	2	1	1	2	1	0	0	0	0	0	0	0	1	0	0	0	0	0	0	0	1	0	0
W23	2	4	0	2	5	0	5	2	3	3	0	2	2	0	2	1	2	1	1	2	1	0	0	1	0	1	0	0	1	0	0	1	0	0	0	0	0	0	1
W25	2	4	0	2	5	0	5	2	3	3	0	2	2	0	2	1	2	1	1	2	1	0	0	1	0	1	0	0	1	0	0	1	0	0	0	0	0	0	1
W26	2	4	0	2	5	0	5	2	3	3	0	2	2	0	2	1	2	1	1	2	1	0	0	1	0	1	0	0	1	0	0	1	0	0	0	0	0	0	1
W27	3	6	0	2	4	0	3	2	2	3	0	2	2	0	2	1	2	1	1	2	1	0	0	0	0	0	0	0	1	0	0	0	0	0	1	0	0	0	0
W28	3	6	0	2	4	0	3	2	2	3	0	2	2	0	2	1	2	1	1	2	1	0	0	0	0	0	0	0	1	0	0	0	0	0	1	0	0	0	0
W29	2	5	0	2	5	0	2	2	2	3	0	2	2	0	2	1	2	1	1	2	1	0	0	0	0	0	0	0	1	0	0	0	0	0	0	0	1	0	0
W30	2	4	0	2	5	0	5	2	3	3	0	2	2	0	2	1	2	1	1	2	1	0	0	1	0	1	0	0	1	0	0	1	0	0	0	0	0	0	1
W31	2	6	0	2	4	0	3	2	2	3	0	2	2	0	2	1	2	1	1	2	1	0	0	0	0	0	0	0	1	0	0	0	0	0	1	0	0	0	0
W32	2	6	0	2	4	0	3	2	2	3	0	2	2	0	2	1	2	1	1	2	1	0	0	0	0	0	0	0	1	0	0	0	0	0	1	0	0	0	0
W33	2	6	0	2	4	0	3	2	2	3	0	2	2	0	2	1	2	1	1	2	1	0	0	0	0	0	0	0	1	0	0	0	0	0	1	0	0	0	0
W34	2	6	0	2	4	0	3	2	2	3	0	2	2	0	2	1	2	1	1	2	1	0	0	0	0	0	0	0	1	0	0	0	0	0	1	0	0	0	0
W35	2	6	0	2	4	0	3	2	2	3	0	2	2	0	2	1	2	1	1	2	1	0	0	0	0	0	0	0	1	0	0	0	0	0	1	0	0	0	0
W36	2	6	0	2	4	0	3	2	2	3	0	2	2	0	2	1	2	1	1	2	1	0	0	0	0	0	0	0	1	0	0	0	0	0	1	0	0	0	0
W37	2	6	0	2	4	0	3	2	2	3	0	2	2	0	2	1	2	1	1	2	1	0	0	0	0	0	0	0	1	0	0	0	0	0	1	0	0	0	0
W38	2	6	0	2	4	0	3	2	2	3	0	2	2	0	2	1	2	1	1	2	1	0	0	0	0	0	0	0	1	0	0	0	0	0	1	0	0	0	0
W39	2	6	0	2	4	0	3	2	2	3	0	2	2	0	2	1	2	1	1	2	1	0	0	0	0	0	0	0	1	0	0	0	0	0	1	0	0	0	0
W40	2	5	0	2	6	0	2	2	2	3	0	2	2	0	2	1	2	1	1	2	1	0	0	0	0	0	0	0	1	0	0	0	0	0	1	0	0	0	0
W41	2	5	0	2	6	0	2	2	2	3	0	2	2	0	2	1	2	1	1	2	1	0	0	0	0	0	0	0	1	0	0	0	0	0	1	0	0	0	0
W42	2	5	0	2	6	0	2	2	2	3	0	2	2	0	2	1	2	1	1	2	1	0	0	0	0	0	0	0	1	0	0	0	0	0	1	0	0	0	0
W43	2	5	0	2	6	0	2	2	2	3	0	2	2	0	2	1	2	1	1	2	1	0	0	0	0	0	0	0	1	0	0	0	0	0	1	0	0	0	0
W44	2	5	0	2	6	0	2	2	2	3	0	2	2	0	2	1	2	1	1	2	1	0	0	0	0	0	0	0	1	0	0	0	0	0	1	0	0	0	0
W45	2	5	0	2	6	0	2	2	2	3	0	2	2	0	2	1	2	1	1	2	1	0	0	0	0	0	0	0	1	0	0	0	0	0	1	0	0	0	0
W46	2	5	0	2	6	0	2	2	2	3	0	2	2	0	2	1	2	1	1	2	1	0	0	0	0	0	0	0	1	0	0	0	0	0	1	0	0	0	0
W47	2	5	0	2	6	0	2	2	2	3	0	2	2	0	2	1	2	1	1	2	1	0	0	0	0	0	0	0	1	0	0	0	0	0	1	0	0	0	0
W48	2	5	0	2	6	0	2	2	2	3	0	2	2	0	2	1	2	1	1	2	1	0	0	0	0	0	0	0	1	0	0	0	0	0	1	0	0	0	0
W49	2	5	0	2	6	0	2	2	2	3	0	2	2	0	2	1	2	1	1	2	1	0	0	0	0	0	0	0	1	0	0	0	0	0	1	0	0	0	0
W50	2	5	0	2	6	0	2	2	2	3	0	2	2	0	2	1	2	1	1	2	1	0	0	0	0	0	0	0	1	0	0	0	0	0	1	0	0	0	0
W51	2	5	0	2	6	0	2	2	2	3	0	2	2	0	2	1	2	1	1	2	1	0	0	0	0	0	0	0	1	0	0	0	0	0	1	0	0	0	0
W52	2	5	0	2	6	0	2	2	2	3	0	2	2	0	2	1	2	1	1	2	1	0	0	0	0	0	0	0	1	0	0	0	0	0	1	0	0	0	0
W53	2	5	0	2	6	0	2	2	2	3	0	2	2	0	2	1	2	1	1	2	1	0	0	0	0	0	0	0	1	0	0	0	0	0	1	0	0	0	0
W54	2	5	0	2	6	0	2	2	2	3	0	2	2	0	2	1	2	1	1	2	1	0	0	0	0	0	0	0	1	0	0	0	0	0	1	0	0	0	0
W55	2	5	0	2	6	0	2	2	2	3	0	2	2	0	2	1	2	1	1	2	1	0	0	0	0	0	0	0	1	0	0	0	0	0	1	0	0	0	0
W56	2	5	0	2	6	0	2	2	2	3	0	2	2	0	2	1	2	1	1	2	1	0	0	0	0	0	0	0	1	0	0	0	0	0	1	0	0	0	0
W57	2	5	0	2	6	0	2	2	2	3	0	2	2	0	2	1	2	1	1	2	1	0	0	0	0	0	0	0	1	0	0	0	0	0	1	0	0	0	0
W58	2	5	0	2	6	0	2	2	2	3	0	2	2	0	2	1	2	1	1	2	1	0	0	0	0	0	0	0	1	0	0	0	0	0	1	0	0	0	0
W59	2	5	0	2	6	0	2	2	2	3	0	2	2	0	2	1	2	1	1	2	1	0	0	0	0	0	0	0	1	0	0	0	0	0	1	0	0	0	0
W60	2	5	0	2	6	0	2	2	2	3	0	2	2	0	2	1	2	1	1	2	1	0	0	0	0	0	0	0	1	0	0	0	0	0	1	0	0	0	0
W61	2	6	0	2	4	0	3	2	2	3	0	3	2	0	2	1	2	1	1	2	1	0	0	0	0	0	0	0	1	0	0	0	0	0	1	0	0	0	0
W62	2	5	0	2	6	0	2	2	2	3	0	2	2	0	2	1	2	1	1	2	1	0	0	0	0	0	0	0	1	0	0	0	0	0	1	0	0	0	0
W63	2	6	0	2	4	0	3	2	2	3	0	3	2	0	2	1	2	1	1	2	1	0	0	0	0	0	0	0	1	0	0	0	0	0	1	0	0	0	0
W64	2	6	0	2	4	0	3	2	2	3	0	3	2	0	2	1	2	1	1	2	1	0	0	0	0	0	0	0	1	0	0	0	0	0	1	0	0	0	0
W65	2	6	0	2	4	0	3	2	2	3	0	3	2	0	2	1	2	1	1	2	1	0	0	0	0	0	0	0	1	0	0	0	0	0	1	0	0	0	0
W66	2	6	0	2	4	0	3	2	2	3	0	3	2	0	2	1	2	1	1	2	1	0	0	0	0	0	0	0	1	0	0	0	0	0	1	0	0	0	0
W67	2	6	0	2	4	0	3	2	2	3	0	3	2	0	2	1	2	1	1	2	1	0	0	0	0	0	0	0	1	0	0	0	0	0	1	0	0	0	0
W68	2	4	0	2	5	0	2	2	2	3	0	2	2	0	2	1	2	1	1	2	1	0	0	0	0	0	0	0	1	0	0	0	0	0	1	0	0	0	0
W69	2	6	0	2	4	0	3	2	2	3	0	3	2	0	2	1	2	1	1	2	1	0	0	0	0	0	0	0	1	0	0	0	0	0	1	0	0	0	0
W70	2	5	0	2	6	0	2	2	2	3	0	2	2	0	2	1	2	1	1	2	1	0	0	0	0	0	0	0	1	0	0	0	0	0	1	0	0	0	0
W71	2	5	0	2	6	0	2	2	2	3	0	2	2	0	2	1	2	1	1	2	1	0	0	0	0	0	0	0	1	0	0	0	0	0	1	0	0	0	0
W72	2	6	0	2	4	0	3	2	2	3	0	3	2	0	2	1	2	1	1	2	1	0	0	0	0	0	0	0	1	0	0	0	0	0	1	0	0	0	0
W73	2	5	0	2	6	0	2	2	2	3	0	2	2	0	2	1	2	1	1	2	1	0	0	0	0	0	0	0	1	0	0	0	0	0	1	0	0	0	0
W74	2	5	0	2	6	0	2	2	2	3	0	2	2	0	2	1	2	1	1	2	1	0	0	0	0	0	0	0	1	0	0	0	0	0	1	0	0	0	0
W75	2	5	0	2	6	0	2	2	2	3	0	2	2	0	2	1	2	1	1	2	1	0	0	0	0	0	0	0	1	0	0	0	0	0	1	0	0	0	0
W76	2	5	0	2	6	0	2	2	2	3	0	2	2	0	2	1	2	1	1	2	1	0	0	0	0	0	0	0	1	0	0	0	0	0	1	0	0	0	0
W77	2	5	0	2	6	0	2	2	2	3	0	2	2	0	2	1	2	1	1	2	1	0	0	0	0	0	0	0	1	0	0	0	0	0	1	0	0	0	0
W78	2	5	0	2	6	0	2	2	2	3	0	2	2	0	2	1	2	1	1	2	1	0	0	0	0	0	0	0	1	0	0	0	0	0	1	0	0	0	0
W79	2	5	0	2	6	0	2	2	2	3	0	2	2	0	2	1	2	1	1	2	1	0	0	0	0	0	0	0	1	0	0	0	0	0	1	0	0	0	0
W80	2	5	0	2	6	0	2	2	2	3	0	2	2	0	2	1	2	1	1	2	1	0	0	0	0	0	0	0	1	0	0	0	0	0	1	0	0	0	0
W81	2	4	0	2	6	0	4	2	3	3	0	2	2	0	1	1	2	1	1	2	1	0	0	1	0	1	0	0	1	0	1	1	0	0	0	0	0	0	1
W82	2	4	0	2	6	0	4	2	3	3	0	2	2	0	1	1	2	1	1	2	1	0	0	1	0	1	0	0	1	0	1	1	0	0	0	0	0	0	1
W83	2	4	0	2	6	0	4	2	3	3	0	2	2	0	1	1	2	1	1	2	1	0	0	1	0	1	0	0	1	0	1	1	0	0	0	0	0	0	1
W84	2	4	0	2	6	0	4	2	3	3	0	2	2	0	1	1	2	1	1	2	1	0	0	1	0	1	0	0	1	0	1	1	0	0	0	0	0	0	1
W85	2	6	0	2	4	0	3	2	2	3	0	2	2	0	2	1	2	1	1	2	1	0	0	0	0	0	0	0	1	0	0	0	0	0	1	0	0	0	0
W86	2	4	0	2	5	0	5	2	4	3	0	2	2	0	1	1	2	1	1	2	1	0	0	1	0	1	0	0	1	0	1	1	0	0	0	0	0	0	1
W87	2	5	0	2	5	0	5	2	3	3	0	2	2	0	1	1	2	1	1	2	1	0	0	1	0	1	0	0	1	0	1	1	0	0	0	0	0	0	1
W88	2	5	0	2	5	0	5	2	3	3	0	2	2	0	1	1	2	1	1	2	1	0	0	1	0	1	0	0	1	0	1	1	0	0	0	0	0	0	1
W89	2	5	0	2	4	0	5	2	5	3	0	2	2	0	1	1	2	1	1	2	1	0	0	1	0	1	0	0	1	0	1	1	0	0	0	0	0	0	1
W90	2	5	0	2	5	0	5	2	3	3	0	2	2	0	1	1	2	1	1	2	1	0	0	1	0	1	0	0	1	0	1	1	0	0	0	0	0	0	1
W91	2	5	0	2	4	0	5	2	3	3	0	2	2	0	1	1	2	1	1	2	1	0	0	1	0	1	0	0	1	0	1	1	0	0	0	0	0	0	1
W92	2	5	0	2	4	0	5	2	4	3	0	2	2	0	1	1	2	1	1	2	1	0	0	1	0	1	0	0	1	0	1	1	0	0	0	0	0	0	1
W93	2	5	0	2	4	0	5	2	4	3	0	2	2	0	1	1	2	1	1	2	1	0	0	1	0	1	0	0	1	0	1	1	0	0	0	0	0	0	1
W94	2	5	0	2	4	0	5	2	5	3	0	2	2	0	1	1	2	1	1	2	1	0	0	1	0	1	0	0	1	0	1	1	0	0	0	0	0	0	1
W95	3	5	5	2	4	1	5	2	3	3	1	2	2	0	1	1	2	1	1	2	1	0	0	1	0	1	0	0	1	0	1	1	0	0	0	0	0	0	1
W96	3	5	0	2	4	0	5	2	3	3	0	2	2	0	1	1	2	1	1	2	1	0	0	1	0	1	0	0	1	0	1	1	0	0	0	0	0	0	1
W97	2	5	0	2	4	0	5	2	3	3	0	2	2	0	1	1	2	1	1	2	1	0	0	1	0	1	0	0	1	0	1	1	0	0	0	0	0	0	1
W98	3	5	0	2	4	0	5	2	3	3	0	2	2	0	1	1	2	1	1	2	1	0	0	1	0	1	0	0	1	0	1	1	0	0	0	0	0	0	1
W99	2	5	0	2	4	0	5	2	3	3	0	2	2	0	1	1	2	1	1	2	1	0	0	1	0	1	0	0	1	0	1	1	0	0	0	0	0	0	1
W100	2	5	0	2	4	0	5	2	3	3	0	2	2	0	1	1	2	1	1	2	1	0	0	1	0	1	0	0	1	0	1	1	0	0	0	0	0	0	1
W101	2	4	0	2	5	0	5	2	3	3	0	2	2	0	1	1	2	1	1	2	1	0	0	1	0	1	0	0	1	0	1	1	0	0	0	0	0	0	1

## Sheet: Table S5
Table S5 The KA/KS values of protein-coding genes between Prunus mume and Prunus persica.
	rps12-2	atpI	rps2	rpoC2	rpoC1	rpoB	petN	psbM	psbD	psbC	psbZ	psbA	rps14	psaB	psaA	ycf3	rps4	ndhJ	ndhK	ndhC	atpE	atpB	matK	rbcL	accD	psaI	ycf4	cemA	petA	psbJ	psbL	psbF	psbE	rps16	petL	petG	psaJ	rpl33	rps18	rpl20	rps12-2	clpP	psbB	psbT	psbK	psbN	psbH	petB	petD
C01	NA	0	NA	0.46531	0.0871395	0.199101	NA	NA	0	0	NA	0	NA	0	0	0.100917	0.314909	0	0	0	NA	0	1.02177	0.531145	0.27628	NA	NA	0	0.0792571	0	NA	0.259105	0	NA	NA	NA	NA	0	NA	NA	NA	NA	0	NA	NA	NA	NA	0	0
C02	NA	0	NA	0.46531	0.0724773	0.199101	NA	NA	0	0	NA	0	NA	0	0	0	0.314909	0	0	NA	NA	0	0.87517	0.819163	0.0589141	NA	NA	0	0.0792571	0	NA	0.259105	0	NA	NA	NA	NA	0	NA	NA	NA	NA	0	NA	NA	NA	NA	0	0
C03	NA	0	NA	0.604476	0.0871395	0.241948	NA	NA	0	0	NA	0	NA	0	0	0	0.314909	0	0	NA	NA	0	0.564603	0.819163	0.0350783	NA	NA	0	0.0792571	0	NA	0.259105	0	NA	NA	NA	NA	0	NA	NA	NA	NA	0	NA	NA	NA	NA	0	0
C04	NA	0	NA	0.46531	0.0724773	0.199101	NA	NA	0	0	NA	0	NA	0	0	0	0.314909	0	0	NA	NA	0	0.87517	0.819163	0.0589141	NA	NA	0	0.0792571	0	NA	0.259105	0	NA	NA	NA	NA	0	NA	NA	NA	NA	0	NA	NA	NA	NA	0	0
C05	NA	0	NA	0.46531	0.0724773	0.199101	NA	NA	0	0	NA	0	NA	0	0	0	0.314909	0	0	NA	NA	0	0.87517	0.819163	0.0589141	NA	NA	0	0.0792571	0	NA	0.259105	0	NA	NA	NA	NA	0	NA	NA	NA	NA	0	NA	NA	NA	NA	0	0
C06	NA	0	NA	0.46531	0.0871395	0.199101	NA	NA	0	0	NA	0	NA	0	0	0	0.314909	0	0	NA	NA	0	0.756808	0.819163	0.0589141	NA	NA	0	0.0792571	0	NA	0.259105	0	NA	NA	NA	NA	0.179541	NA	NA	NA	NA	0	NA	NA	NA	NA	0	0
C07	NA	0	NA	0.46531	0.0724773	0.199101	NA	NA	0	0	NA	0	NA	0	0	0	0.314909	0	0	NA	NA	0	0.87517	0.819163	0.0589141	NA	NA	0	0.0792571	0	NA	0.259105	0	NA	NA	NA	NA	0	NA	NA	NA	NA	0	NA	NA	NA	NA	0	0
C08	NA	0	NA	0.46531	0.0871395	0.199101	NA	NA	0	0	NA	0	NA	0	0	0	0.314909	0	0	NA	NA	0	0.756808	0.819163	0.0589141	NA	NA	0	0.0792571	0	NA	0.259105	0	NA	NA	NA	NA	0.179541	NA	NA	NA	NA	0	NA	NA	NA	NA	0	0
C09	NA	0	NA	0.604476	0.0871395	0.373721	NA	NA	0	0	NA	0	NA	0	0	0	0.314909	0	0	NA	NA	0	0.564603	0.819163	0.0439703	NA	NA	0	0.0792571	0	NA	0.259105	0	NA	NA	NA	NA	0	NA	NA	NA	NA	0	NA	NA	NA	NA	0	0
C10	NA	0	NA	0.46531	0.0724773	0.199101	NA	NA	0	0	NA	0	NA	0	0	0	0.314909	0	0	NA	NA	0	0.87517	0.819163	0.0589141	NA	NA	0	0.0792571	0	NA	0.259105	0	NA	NA	NA	NA	0	NA	NA	NA	NA	0	NA	NA	NA	NA	0	0
C11	NA	0	NA	0.46531	0.0724773	0.199101	NA	NA	0	0	NA	0	NA	0	0	0	0.314909	0	0	NA	NA	0	0.87517	0.819163	0.0589141	NA	NA	0	0.0792571	0	NA	0.259105	0	NA	NA	NA	NA	0	NA	NA	NA	NA	0	NA	NA	NA	NA	0	0
C12	NA	0	NA	0.543847	0.0871395	0.199101	NA	NA	0	0	NA	0	NA	0	0	0	0.314909	0	0	NA	NA	0	0.756808	0.819163	0.0589141	NA	NA	0	0.0792571	0	NA	0.259105	0	NA	NA	NA	NA	0	NA	NA	NA	NA	0	NA	NA	NA	NA	0	0
C13	NA	0	NA	0.46531	0.0871395	0.199101	NA	NA	0	0	NA	0	NA	0	0	0	0.314909	0	0	NA	NA	0	1.02115	0.819163	0.0589141	NA	NA	0	0.0792571	0	NA	0.259105	0	NA	NA	NA	NA	0	NA	NA	NA	NA	0	NA	NA	NA	NA	0	0
C14	NA	0	NA	0.46531	0.0871395	0.199101	NA	NA	0	0	NA	0	NA	0	0	0	0.314909	0	0	NA	NA	0	0.756808	0.819163	0.0589141	NA	NA	0	0.0792571	0	NA	0.259105	0	NA	NA	NA	NA	0	NA	NA	NA	NA	0	NA	NA	NA	NA	0	0
C15	NA	0	NA	0.46531	0.0871395	0.199101	NA	NA	0	0	NA	0	NA	0	0	0	0.314909	0	0	NA	NA	0	0.756808	0.819163	0.0589141	NA	NA	0	0.0792571	0	NA	0.259105	0	NA	NA	NA	NA	0.179541	NA	NA	NA	NA	0	NA	NA	NA	NA	0	0
C16	NA	0	NA	0.46531	0.0871395	0.199101	NA	NA	0	0	NA	0	NA	0	0	0	0.314909	0	0	NA	NA	0	0.756808	0.819163	0.0589141	NA	NA	0	0.0792571	0	NA	0.259105	0	NA	NA	NA	NA	0.179541	NA	NA	NA	NA	0	NA	NA	NA	NA	0	0
C17	NA	0	NA	0.46531	0.0871395	0.199101	NA	NA	0	0	NA	0	NA	0	0	0	0.314909	0	0	NA	NA	0	0.756808	0.819163	0.0589141	NA	NA	0	0.0792571	0	NA	0.259105	0	NA	NA	NA	NA	0.179541	NA	NA	NA	NA	0	NA	NA	NA	NA	0	0
CT01	NA	0	NA	0.46531	0.0871395	0.199101	NA	NA	0	0	NA	0	NA	0	0	0	0.314909	0	0	NA	NA	0	0.756808	0.819163	0.0589141	NA	NA	0	0.0792571	0	NA	0.259105	0	NA	NA	NA	NA	0.179541	NA	NA	NA	NA	0	NA	NA	NA	NA	0	0
CT02	NA	0	NA	0.46531	0.0871395	0.199101	NA	NA	0	0	NA	0	NA	0	0	0	0.314909	0	0	NA	NA	0	0.756808	0.819163	0.0589141	NA	NA	0	0.0792571	0	NA	0.259105	0	NA	NA	NA	NA	0.179541	NA	NA	NA	NA	0	NA	NA	NA	NA	0	0
CT03	NA	0	NA	0.46531	0.0871395	0.199101	NA	NA	0	0	NA	0	NA	0	0	0	0.314909	0	0	NA	NA	0	0.756808	0.819163	0.0589141	NA	NA	0	0.0792571	0	NA	0.259105	0	NA	NA	NA	NA	0.179541	NA	NA	NA	NA	0	NA	NA	NA	NA	0	0
CT04	NA	0	NA	0.46531	0.0724773	0.199101	NA	NA	0	0	NA	0	NA	0	0	0	0.314909	0	0	NA	NA	0	0.87517	0.819163	0.0589141	NA	NA	0	0.0792571	0	NA	0.259105	0	NA	NA	NA	NA	0	NA	NA	NA	NA	0	NA	NA	NA	NA	0	0
J01	NA	0	NA	0.46531	0.0871395	0.199101	NA	NA	0	0	NA	0	NA	0	0	0	0.314909	0	0	NA	NA	0	0.756808	0.819163	0.0589141	NA	NA	0	0.0792571	0	NA	0.259105	0	NA	NA	NA	NA	0.179541	NA	NA	NA	NA	0	NA	NA	NA	NA	0	0
J03	NA	0	NA	0.46531	0.0871395	0.199101	NA	NA	0	0	NA	0	NA	0	0	0	0.314909	0	0	NA	NA	0	0.756808	0.819163	0.0589141	NA	NA	0	0.0792571	0	NA	0.259105	0	NA	NA	NA	NA	0.179541	NA	NA	NA	NA	0	NA	NA	NA	NA	0	0
J04	NA	0	NA	0.46531	0.0871395	0.199101	NA	NA	0	0	NA	0	NA	0	0	0	0.314909	0	0	NA	NA	0	0.756808	0.819163	0.0589141	NA	NA	0	0.0792571	0	NA	0.259105	0	NA	NA	NA	NA	0.179541	NA	NA	NA	NA	0	NA	NA	NA	NA	0	0
J05	NA	0	NA	0.46531	0.0871395	0.199101	NA	NA	0	0	NA	0	NA	0	0	0	0.314909	0	0	NA	NA	0	0.756808	0.819163	0.0589141	NA	NA	0	0.0792571	0	NA	0.259105	0	NA	NA	NA	NA	0.179541	NA	NA	NA	NA	0	NA	NA	NA	NA	0	0
J06	NA	0	NA	0.46531	0.0724773	0.199101	NA	NA	0	0	NA	0	NA	0	0	0	0.314909	0	0	NA	NA	0	0.87517	0.819163	0.0589141	NA	NA	0	0.0792571	0	NA	0.259105	0	NA	NA	NA	NA	0	NA	NA	NA	NA	0	NA	NA	NA	NA	0	0
J07	NA	0	NA	0.46531	0.0724773	0.199101	NA	NA	0	0	NA	0	NA	0	0	0	0.314909	0	0	NA	NA	0	0.87517	0.819163	0.0589141	NA	NA	0	0.0792571	0	NA	0.259105	0	NA	NA	NA	NA	0	NA	NA	NA	NA	0	NA	NA	NA	NA	0	0
J08	NA	0	NA	0.46531	0.0724773	0.199101	NA	NA	0	0	NA	0	NA	0	0	0	0.314909	0	0	NA	NA	0	0.87517	0.819163	0.0589141	NA	NA	0	0.0792571	0	NA	0.259105	0	NA	NA	NA	NA	0	NA	NA	NA	NA	0	NA	NA	NA	NA	0	0
J11	NA	0	NA	0.46531	0.0871395	0.199101	NA	NA	0	0	NA	0	NA	0	0	0	0.314909	0	0	NA	NA	0	0.756808	0.819163	0.0589141	NA	NA	0	0.0792571	0	NA	0.259105	0	NA	NA	NA	NA	0.179541	NA	NA	NA	NA	0	NA	NA	NA	NA	0	0
J12	NA	0	NA	0.46531	0.0871395	0.199101	NA	NA	0	0	NA	0	NA	0	0	0	0.314909	0	0	NA	NA	0	0.756808	0.819163	0.0589141	NA	NA	0	0.0792571	0	NA	0.259105	0	NA	NA	NA	NA	0.179541	NA	NA	NA	NA	0	NA	NA	NA	NA	0	0
J14	NA	0	NA	0.46531	0.0871395	0.199101	NA	NA	0	0	NA	0	NA	0	0	0	0.314909	0	0	NA	NA	0	0.756808	0.819163	0.0589141	NA	NA	0	0.0792571	0	NA	0.259105	0	NA	NA	NA	NA	0.179541	NA	NA	NA	NA	0	NA	NA	NA	NA	0	0
J15	NA	0	NA	0.46531	0.0871395	0.199101	NA	NA	0	0	NA	0	NA	0	0	0	0.314909	0	0	NA	NA	0	0.756808	0.819163	0.0589141	NA	NA	0	0.0792571	0	NA	0.259105	0	NA	NA	NA	NA	0.179541	NA	NA	NA	NA	0	NA	NA	NA	NA	0	0
J16	NA	0	NA	0.46531	0.0871395	0.199101	NA	NA	0	0	NA	0	NA	0	0	0	0.314909	0	0	NA	NA	0	0.756808	0.819163	0.0589141	NA	NA	0	0.0792571	0	NA	0.259105	0	NA	NA	NA	NA	0.179541	NA	NA	NA	NA	0	NA	NA	NA	NA	0	0
J17	NA	0	NA	0.46531	0.0724773	0.199101	NA	NA	0	0	NA	0	NA	0	0	0	0.314909	0	0	NA	NA	0	0.87517	0.819163	0.0589141	NA	NA	0	0.0792571	0	NA	0.259105	0	NA	NA	NA	NA	0	NA	NA	NA	NA	0	NA	NA	NA	NA	0	0
J18	NA	0	NA	0.46531	0.0871395	0.199101	NA	NA	0	0	NA	0	NA	0	0	0	0.314909	0	0	NA	NA	0	0.756808	0.819163	0.0589141	NA	NA	0	0.0792571	0	NA	0.259105	0	NA	NA	NA	NA	0.179541	NA	NA	NA	NA	0	NA	NA	NA	NA	0	0
J19	NA	0	NA	0.46531	0.0871395	0.199101	NA	NA	0	0	NA	0	NA	0	0	0	0.314909	0	0	NA	NA	0	0.756808	0.819163	0.0589141	NA	NA	0	0.0792571	0	NA	0.259105	0	NA	NA	NA	NA	0.179541	NA	NA	NA	NA	0	NA	NA	NA	NA	0	0
J20	NA	0	NA	0.46531	0.0871395	0.199101	NA	NA	0	0	NA	0	NA	0	0	0	0.314909	0	0	NA	NA	0	0.756808	0.819163	0.0589141	NA	NA	0	0.0792571	0	NA	0.259105	0	NA	NA	NA	NA	0.179541	NA	NA	NA	NA	0	NA	NA	NA	NA	0	0
J21	NA	0	NA	0.46531	0.0871395	0.199101	NA	NA	0	0	NA	0	NA	0	0	0	0.314909	0	0	NA	NA	0	0.756808	0.819163	0.0589141	NA	NA	0	0.0792571	0	NA	0.259105	0	NA	NA	NA	NA	0.179541	NA	NA	NA	NA	0	NA	NA	NA	NA	0	0
J22	NA	0	NA	0.46531	0.0871395	0.199101	NA	NA	0	0	NA	0	NA	0	0	0	0.314909	0	0	NA	NA	0	0.756808	0.819163	0.0589141	NA	NA	0	0.0792571	0	NA	0.259105	0	NA	NA	NA	NA	0.179541	NA	NA	NA	NA	0	NA	NA	NA	NA	0	0
J23	NA	0	NA	0.46531	0.0871395	0.199101	NA	NA	0	0	NA	0	NA	0	0	0	0.314909	0	0	NA	NA	0	0.756808	0.819163	0.0589141	NA	NA	0	0.0792571	0	NA	0.259105	0	NA	NA	NA	NA	0.179541	NA	NA	NA	NA	0	NA	NA	NA	NA	0	0
J24	NA	0	NA	0.46531	0.0871395	0.199101	NA	NA	0	0	NA	0	NA	0	0	0	0.314909	0	0	NA	NA	0	0.756808	0.819163	0.0589141	NA	NA	0	0.0792571	0	NA	0.259105	0	NA	NA	NA	NA	0.179541	NA	NA	NA	NA	0	NA	NA	NA	NA	0	0
J25	NA	0	NA	0.46531	0.0724773	0.199101	NA	NA	0	0	NA	0	NA	0	0	0	0.314909	0	0	NA	NA	0	0.87517	0.819163	0.0589141	NA	NA	0	0.0792571	0	NA	0.259105	0	NA	NA	NA	NA	0	NA	NA	NA	NA	0	NA	NA	NA	NA	0	0
J26	NA	0	NA	0.46531	0.0724773	0.199101	NA	NA	0	0	NA	0	NA	0	0	0	0.314909	0	0	NA	NA	0	0.87517	0.819163	0.0589141	NA	NA	0	0.0792571	0	NA	0.259105	0	NA	NA	NA	NA	0	NA	NA	NA	NA	0	NA	NA	NA	NA	0	0
J27	NA	0	NA	0.46531	0.0871395	0.199101	NA	NA	0	0	NA	0	NA	0	0	0	0.314909	0	0	NA	NA	0	0.756808	0.819163	0.0589141	NA	NA	0	0.0792571	0	NA	0.259105	0	NA	NA	NA	NA	0.179541	NA	NA	NA	NA	0	NA	NA	NA	NA	0	0
J29	NA	0	NA	0.46531	0.0871395	0.199101	NA	NA	0	0	NA	0	NA	0	0	0	0.314909	0	0	NA	NA	0	0.756808	0.819163	0.0589141	NA	NA	0	0.0792571	0	NA	0.259105	0	NA	NA	NA	NA	0.179541	NA	NA	NA	NA	0	NA	NA	NA	NA	0	0
J30	NA	0	NA	0.46531	0.0871395	0.199101	NA	NA	0	0	NA	0	NA	0	0	0	0.314909	0	0	NA	NA	0	0.756808	0.819163	0.0589141	NA	NA	0	0.0792571	0	NA	0.259105	0	NA	NA	NA	NA	0.179541	NA	NA	NA	NA	0	NA	NA	NA	NA	0	0
W01	NA	0	NA	0.46531	0.0724773	0.199101	NA	NA	0	0	NA	0	NA	0	0	0	0.314909	0	0	NA	NA	0	0.87517	0.819163	0.0589141	NA	NA	0	0.0792571	0	NA	0.259105	0	NA	NA	NA	NA	0	NA	NA	NA	NA	0	NA	NA	NA	NA	0	0
W02	NA	0	NA	0.543847	0.0871395	0.199101	NA	NA	0	0	NA	0	NA	0	0	0	0.314909	0	0	NA	NA	0	0.756808	0.819163	0.0589141	NA	NA	0	0.0792571	0	NA	0.259105	0	NA	NA	NA	NA	0	NA	NA	NA	NA	0	NA	NA	NA	NA	0	0
W03	NA	0	NA	0.543847	0.0871395	0.199101	NA	NA	0	0	NA	0	NA	0	0	0	0.314909	0	0	NA	NA	0	0.756808	0.819163	0.0589141	NA	NA	0	0.0792571	0	NA	0.259105	0	NA	NA	NA	NA	0	NA	NA	NA	NA	0	NA	NA	NA	NA	0	0
W04	NA	0	NA	0.543847	0.0871395	0.199101	NA	NA	0	0	NA	0	NA	0	0	0	0.314909	0	0	NA	NA	0	0.756808	0.819163	0.0589141	NA	NA	0	0.0792571	0	NA	0.259105	0	NA	NA	NA	NA	0	NA	NA	NA	NA	0	NA	NA	NA	NA	0	0
W05	NA	0	NA	0.46531	0.0724773	0.199101	NA	NA	0	0	NA	0	NA	0	0	0	0.314909	0	0	NA	NA	0	0.87517	0.819163	0.0589141	NA	NA	0	0.0792571	0	NA	0.259105	0	NA	NA	NA	NA	0	NA	NA	NA	NA	0	NA	NA	NA	NA	0	0
W06	NA	0	NA	0.543847	0.0871395	0.199101	NA	NA	0	0	NA	0	NA	0	0	0	0.314909	0	0	NA	NA	0	0.756808	0.819163	0.0589141	NA	NA	0	0.0792571	0	NA	0.259105	0	NA	NA	NA	NA	0	NA	NA	NA	NA	0	NA	NA	NA	NA	0	0
W07	NA	0	NA	0.543847	0.0871395	0.199101	NA	NA	0	0	NA	0	NA	0	0	0	0.314909	0	0	NA	NA	0	0.756808	0.819163	0.0589141	NA	NA	0	0.0792571	0	NA	0.259105	0	NA	NA	NA	NA	0	NA	NA	NA	NA	0	NA	NA	NA	NA	0	0
W08	NA	0	NA	0.46531	0.0871395	0.199101	NA	NA	0	0	NA	0	NA	0	0	0.100917	0.314909	0	0	0	NA	0	1.02177	0.531145	0.27628	NA	NA	0	0.0792571	0	NA	0.259105	0	NA	NA	NA	NA	0	NA	NA	NA	NA	0	NA	NA	NA	NA	0	0
W09	NA	0	NA	0.543847	0.0871395	0.199101	NA	NA	0	0	NA	0	NA	0	0	0	0.314909	0	0	NA	NA	0	0.756808	0.819163	0.0589141	NA	NA	0	0.0792571	0	NA	0.259105	0	NA	NA	NA	NA	0	NA	NA	NA	NA	0	NA	NA	NA	NA	0	0
W10	NA	0	NA	0.543847	0.0871395	0.199101	NA	NA	0	0	NA	0	NA	0	0	0	0.314909	0	0	NA	NA	0	0.756808	0.819163	0.0589141	NA	NA	0	0.0792571	0	NA	0.259105	0	NA	NA	NA	NA	0	NA	NA	NA	NA	0	NA	NA	NA	NA	0	0
W11	NA	0	NA	0.543847	0.0871395	0.199101	NA	NA	0	0	NA	0	NA	0	0	0	0.314909	0	0	NA	NA	0	0.756808	0.819163	0.0589141	NA	NA	0	0.0792571	0	NA	0.259105	0	NA	NA	NA	NA	0	NA	NA	NA	NA	0	NA	NA	NA	NA	0	0
W12	NA	0	NA	0.543847	0.0871395	0.199101	NA	NA	0	0	NA	0	NA	0	0	0	0.314909	0	0	NA	NA	0	0.756808	0.819163	0.0589141	NA	NA	0	0.0792571	0	NA	0.259105	0	NA	NA	NA	NA	0	NA	NA	NA	NA	0	NA	NA	NA	NA	0	0
W13	NA	0	NA	0.543847	0.0871395	0.199101	NA	NA	0	0	NA	0	NA	0	0	0	0.314909	0	0	NA	NA	0	0.756808	0.819163	0.0589141	NA	NA	0	0.0792571	0	NA	0.259105	0	NA	NA	NA	NA	0	NA	NA	NA	NA	0	NA	NA	NA	NA	0	0
W14	NA	0	NA	0.46531	0.0724773	0.199101	NA	NA	0	0	NA	0	NA	0	0	0	0.314909	0	0	NA	NA	0	0.87517	0.819163	0.0589141	NA	NA	0	0.0792571	0	NA	0.259105	0	NA	NA	NA	NA	0	NA	NA	NA	NA	0	NA	NA	NA	NA	0	0
W15	NA	0	NA	0.46531	0.0724773	0.199101	NA	NA	0	0	NA	0	NA	0	0	0	0.314909	0	0	NA	NA	0	0.87517	0.819163	0.0589141	NA	NA	0	0.0792571	0	NA	0.259105	0	NA	NA	NA	NA	0	NA	NA	NA	NA	0	NA	NA	NA	NA	0	0
W16	NA	0	NA	0.543847	0.0871395	0.199101	NA	NA	0	0	NA	0	NA	0	0	0	0.314909	0	0	NA	NA	0	0.756808	0.819163	0.0589141	NA	NA	0	0.0792571	0	NA	0.259105	0	NA	NA	NA	NA	0	NA	NA	NA	NA	0	NA	NA	NA	NA	0	0
W17	NA	0	NA	0.46531	0.0724773	0.199101	NA	NA	0	0	NA	0	NA	0	0	0	0.314909	0	0	NA	NA	0	0.87517	0.819163	0.0589141	NA	NA	0	0.0792571	0	NA	0.259105	0	NA	NA	NA	NA	0	NA	NA	NA	NA	0	NA	NA	NA	NA	0	0
W18	NA	0	NA	0.543847	0.0871395	0.199101	NA	NA	0	0	NA	0	NA	0	0	0	0.314909	0	0	NA	NA	0	0.756808	0.819163	0.0589141	NA	NA	0	0.0792571	0	NA	0.259105	0	NA	NA	NA	NA	0	NA	NA	NA	NA	0	NA	NA	NA	NA	0	0
W19	NA	0	NA	0.543847	0.0871395	0.199101	NA	NA	0	0	NA	0	NA	0	0	0	0.432098	0	0	NA	NA	0	0.756808	0.819163	0.0589141	NA	NA	0	0.0792571	0	NA	0.259105	0	NA	NA	NA	NA	0	NA	NA	NA	NA	0	NA	NA	NA	NA	0	0
W20	NA	0	NA	0.543847	0.0871395	0.199101	NA	NA	0	0	NA	0	NA	0	0	0	0.314909	0	0	NA	NA	0	0.756808	0.819163	0.0589141	NA	NA	0	0.0792571	0	NA	0.259105	0	NA	NA	NA	NA	0	NA	NA	NA	NA	0	NA	NA	NA	NA	0	0
W21	NA	0	NA	0.543847	0.0871395	0.199101	NA	NA	0	0	NA	0	NA	0	0	0	0.314909	0	0	NA	NA	0	0.756808	0.819163	0.0589141	NA	NA	0	0.0792571	0	NA	0.259105	0	NA	NA	NA	NA	0	NA	NA	NA	NA	0	NA	NA	NA	NA	0	0
W22	NA	0	NA	0.543847	0.0871395	0.199101	NA	NA	0	0	NA	0	NA	0	0	0	0.314909	0	0	NA	NA	0	0.756808	0.819163	0.0589141	NA	NA	0	0.0792571	0	NA	0.259105	0	NA	NA	NA	NA	0	NA	NA	NA	NA	0	NA	NA	NA	NA	0	0
W23	NA	0	NA	0.604476	0.0871395	0.241948	NA	NA	0	0	NA	0	0	0	0	0	0.314909	0	0	NA	NA	0	0.73476	0.819163	0.0439703	NA	NA	0	0.0792571	0	NA	0.259105	0	NA	NA	NA	NA	0	NA	NA	NA	NA	0	NA	NA	NA	NA	0	0
W25	NA	0	NA	0.604476	0.0871395	0.37368	NA	NA	0	0	NA	0	NA	0	0	0	0.314909	0	0	NA	NA	0	0.564603	0.819163	0.0439703	NA	NA	0	0.0792571	0	NA	0.259105	0	NA	NA	NA	NA	0	NA	NA	NA	NA	0	NA	NA	NA	NA	0	0
W26	NA	0	NA	0.604476	0.0871395	0.37368	NA	NA	0	0	NA	0	NA	0	0	0	0.314909	0	0	NA	NA	0	0.564603	0.819163	0.0439703	NA	NA	0	0.0792571	0	NA	0.259105	0	NA	NA	NA	NA	0	NA	NA	NA	NA	0	NA	NA	NA	NA	0	0
W27	NA	0	NA	0.46531	0.0871395	0.199101	NA	NA	0	0	NA	0	NA	0	0	0	0.314909	0	0	NA	NA	0	0.756808	0.819163	0.0589141	NA	NA	0	0.0792571	0	NA	0.259105	0	NA	NA	NA	NA	0	NA	NA	NA	NA	0	NA	NA	NA	NA	0	0
W28	NA	0	NA	0.46531	0.0871395	0.199101	NA	NA	0	0	NA	0	NA	0	0	0	0.314909	0	0	NA	NA	0	0.756808	0.819163	0.0589141	NA	NA	0	0.0792571	0	NA	0.259105	0	NA	NA	NA	NA	0	NA	NA	NA	NA	0	NA	NA	NA	NA	0	0
W29	NA	0	NA	0.543847	0.0871395	0.199101	NA	NA	0	0	NA	0	NA	0	0	0	0.314909	0	0	NA	NA	0	0.756808	0.819163	0.0589141	NA	NA	0	0.0792571	0	NA	0.259105	0	NA	NA	NA	NA	0	NA	NA	NA	NA	0	NA	NA	NA	NA	0	0
W30	NA	0	NA	0.604476	0.0871395	0.37368	NA	NA	0	0	NA	0	NA	0	0	0	0.314909	0	0	NA	NA	0	0.564603	0.819163	0.0439703	NA	NA	0	0.0792571	0	NA	0.259105	0	NA	NA	NA	NA	0	NA	NA	NA	NA	0	NA	NA	NA	NA	0	0
W31	NA	0	NA	0.46531	0.0871395	0.199101	NA	NA	0	0	NA	0	NA	0	0	0	0.314909	0	0	NA	NA	0	0.756808	0.819163	0.0589141	NA	NA	0	0.0792571	0	NA	0.259105	0	NA	NA	NA	NA	0.179541	NA	NA	NA	NA	0	NA	NA	NA	NA	0	0
W32	NA	0	NA	0.46531	0.0871395	0.199101	NA	NA	0	0	NA	0	NA	0	0	0	0.314909	0	0	NA	NA	0	0.756808	0.819163	0.0589141	NA	NA	0	0.0792571	0	NA	0.259105	0	NA	NA	NA	NA	0.179541	NA	NA	NA	NA	0	NA	NA	NA	NA	0	0
W33	NA	0	NA	0.46531	0.0871395	0.199101	NA	NA	0	0	NA	0	NA	0	0	0	0.314909	0	0	NA	NA	0	0.756808	0.819163	0.0589141	NA	NA	0	0.0792571	0	NA	0.259105	0	NA	NA	NA	NA	0.179541	NA	NA	NA	NA	0	NA	NA	NA	NA	0	0
W34	NA	0	NA	0.46531	0.0871395	0.199101	NA	NA	0	0	NA	0	NA	0	0	0	0.314909	0	0	NA	NA	0	0.756808	0.819163	0.0589141	NA	NA	0	0.0792571	0	NA	0.259105	0	NA	NA	NA	NA	0.179541	NA	NA	NA	NA	0	NA	NA	NA	NA	0	0
W35	NA	0	NA	0.46531	0.0871395	0.199101	NA	NA	0	0	NA	0	NA	0	0	0	0.314909	0	0	NA	NA	0	0.756808	0.819163	0.0589141	NA	NA	0	0.0792571	0	NA	0.259105	0	NA	NA	NA	NA	0.179541	NA	NA	NA	NA	0	NA	NA	NA	NA	0	0
W36	NA	0	NA	0.46531	0.0871395	0.199101	NA	NA	0	0	NA	0	NA	0	0	0	0.314909	0	0	NA	NA	0	0.756808	0.819163	0.0589141	NA	NA	0	0.0792571	0	NA	0.259105	0	NA	NA	NA	NA	0.179541	NA	NA	NA	NA	0	NA	NA	NA	NA	0	0
W37	NA	0	NA	0.46531	0.0871395	0.199101	NA	NA	0	0	NA	0	NA	0	0	0	0.314909	0	0	NA	NA	0	0.756808	0.819163	0.0589141	NA	NA	0	0.0792571	0	NA	0.259105	0	NA	NA	NA	NA	0.179541	NA	NA	NA	NA	0	NA	NA	NA	NA	0	0
W38	NA	0	NA	0.46531	0.0871395	0.199101	NA	NA	0	0	NA	0	NA	0	0	0	0.314909	0	0	NA	NA	0	0.756808	0.819163	0.0589141	NA	NA	0	0.0792571	0	NA	0.259105	0	NA	NA	NA	NA	0.179541	NA	NA	NA	NA	0	NA	NA	NA	NA	0	0
W39	NA	0	NA	0.46531	0.0871395	0.199101	NA	NA	0	0	NA	0	NA	0	0	0	0.314909	0	0	NA	NA	0	0.756808	0.819163	0.0589141	NA	NA	0	0.0792571	0	NA	0.259105	0	NA	NA	NA	NA	0.179541	NA	NA	NA	NA	0	NA	NA	NA	NA	0	0
W40	NA	0	NA	0.46531	0.0724773	0.199101	NA	NA	0	0	NA	0	NA	0	0	0	0.314909	0	0	NA	NA	0	0.87517	0.819163	0.0589141	NA	NA	0	0.0792571	0	NA	0.259105	0	NA	NA	NA	NA	0	NA	NA	NA	NA	0	NA	NA	NA	NA	0	0
W41	NA	0	NA	0.46531	0.0724773	0.199101	NA	NA	0	0	NA	0	NA	0	0	0	0.314909	0	0	NA	NA	0	0.87517	0.819163	0.0589141	NA	NA	0	0.0792571	0	NA	0.259105	0	NA	NA	NA	NA	0	NA	NA	NA	NA	0	NA	NA	NA	NA	0	0
W42	NA	0	NA	0.46531	0.0724773	0.199101	NA	NA	0	0	NA	0	NA	0	0	0	0.314909	0	0	NA	NA	0	0.87517	0.819163	0.0589141	NA	NA	0	0.0792571	0	NA	0.259105	0	NA	NA	NA	NA	0	NA	NA	NA	NA	0	NA	NA	NA	NA	0	0
W43	NA	0	NA	0.46531	0.0724773	0.199101	NA	NA	0	0	NA	0	NA	0	0	0	0.314909	0	0	NA	NA	0	0.87517	0.819163	0.0589141	NA	NA	0	0.0792571	0	NA	0.259105	0	NA	NA	NA	NA	0	NA	NA	NA	NA	0	NA	NA	NA	NA	0	0
W44	NA	0	NA	0.46531	0.0724773	0.199101	NA	NA	0	0	NA	0	NA	0	0	0	0.314909	0	0	NA	NA	0	0.87517	0.819163	0.0589141	NA	NA	0	0.0792571	0	NA	0.259105	0	NA	NA	NA	NA	0	NA	NA	NA	NA	0	NA	NA	NA	NA	0	0
W45	NA	0	NA	0.46531	0.0724773	0.199101	NA	NA	0	0	NA	0	NA	0	0	0	0.314909	0	0	NA	NA	0	0.87517	0.819163	0.0589141	NA	NA	0	0.0792571	0	NA	0.259105	0	NA	NA	NA	NA	0	NA	NA	NA	NA	0	NA	NA	NA	NA	0	0
W46	NA	0	NA	0.46531	0.0724773	0.199101	NA	NA	0	0	NA	0	NA	0	0	0	0.314909	0	0	NA	NA	0	0.87517	0.819163	0.0589141	NA	NA	0	0.0792571	0	NA	0.259105	0	NA	NA	NA	NA	0	NA	NA	NA	NA	0	NA	NA	NA	NA	0	0
W47	NA	0	NA	0.46531	0.0724773	0.199101	NA	NA	0	0	NA	0	NA	0	0	0	0.314909	0	0	NA	NA	0	0.87517	0.819163	0.0589141	NA	NA	0	0.0792571	0	NA	0.259105	0	NA	NA	NA	NA	0	NA	NA	NA	NA	0	NA	NA	NA	NA	0	0
W48	NA	0	NA	0.46531	0.0724773	0.199101	NA	NA	0	0	NA	0	NA	0	0	0	0.314909	0	0	NA	NA	0	0.87517	0.819163	0.0589141	NA	NA	0	0.0792571	0	NA	0.259105	0	NA	NA	NA	NA	0	NA	NA	NA	NA	0	NA	NA	NA	NA	0	0
W49	NA	0	NA	0.46531	0.0724773	0.199101	NA	NA	0	0	NA	0	NA	0	0	0	0.314909	0	0	NA	NA	0	0.87517	0.819163	0.0589141	NA	NA	0	0.0792571	0	NA	0.259105	0	NA	NA	NA	NA	0	NA	NA	NA	NA	0	NA	NA	NA	NA	0	0
W50	NA	0	NA	0.46531	0.0724773	0.199101	NA	NA	0	0	NA	0	NA	0	0	0	0.314909	0	0	NA	NA	0	0.87517	0.819163	0.0589141	NA	NA	0	0.0792571	0	NA	0.259105	0	NA	NA	NA	NA	0	NA	NA	NA	NA	0	NA	NA	NA	NA	0	0
W51	NA	0	NA	0.46531	0.0724773	0.199101	NA	NA	0	0	NA	0	NA	0	0	0	0.314909	0	0	NA	NA	0	0.87517	0.819163	0.0589141	NA	NA	0	0.0792571	0	NA	0.259105	0	NA	NA	NA	NA	0	NA	NA	NA	NA	0	NA	NA	NA	NA	0	0
W52	NA	0	NA	0.46531	0.0724773	0.199101	NA	NA	0	0	NA	0	NA	0	0	0	0.314909	0	0	NA	NA	0	0.87517	0.819163	0.0589141	NA	NA	0	0.0792571	0	NA	0.259105	0	NA	NA	NA	NA	0	NA	NA	NA	NA	0	NA	NA	NA	NA	0	0
W53	NA	0	NA	0.46531	0.0724773	0.199101	NA	NA	0	0	NA	0	NA	0	0	0	0.314909	0	0	NA	NA	0	0.87517	0.819163	0.0589141	NA	NA	0	0.0792571	0	NA	0.259105	0	NA	NA	NA	NA	0	NA	NA	NA	NA	0	NA	NA	NA	NA	0	0
W54	NA	0	NA	0.46531	0.0724773	0.199101	NA	NA	0	0	NA	0	NA	0	0	0	0.314909	0	0	NA	NA	0	0.87517	0.819163	0.0589141	NA	NA	0	0.0792571	0	NA	0.259105	0	NA	NA	NA	NA	0	NA	NA	NA	NA	0	NA	NA	NA	NA	0	0
W55	NA	0	NA	0.46531	0.0724773	0.199101	NA	NA	0	0	NA	0	NA	0	0	0	0.314909	0	0	NA	NA	0	0.87517	0.819163	0.0589141	NA	NA	0	0.0792571	0	NA	0.259105	0	NA	NA	NA	NA	0	NA	NA	NA	NA	0	NA	NA	NA	NA	0	0
W56	NA	0	NA	0.46531	0.0724773	0.199101	NA	NA	0	0	NA	0	NA	0	0	0	0.314909	0	0	NA	NA	0	0.87517	0.819163	0.0589141	NA	NA	0	0.0792571	0	NA	0.259105	0	NA	NA	NA	NA	0	NA	NA	NA	NA	0	NA	NA	NA	NA	0	0
W57	NA	0	NA	0.46531	0.0724773	0.199101	NA	NA	0	0	NA	0	NA	0	0	0	0.314909	0	0	NA	NA	0	0.87517	0.819163	0.0589141	NA	NA	0	0.0792571	0	NA	0.259105	0	NA	NA	NA	NA	0	NA	NA	NA	NA	0	NA	NA	NA	NA	0	0
W58	NA	0	NA	0.46531	0.0724773	0.199101	NA	NA	0	0	NA	0	NA	0	0	0	0.314909	0	0	NA	NA	0	0.87517	0.819163	0.0589141	NA	NA	0	0.0792571	0	NA	0.259105	0	NA	NA	NA	NA	0	NA	NA	NA	NA	0	NA	NA	NA	NA	0	0
W59	NA	0	NA	0.46531	0.0724773	0.199101	NA	NA	0	0	NA	0	NA	0	0	0	0.314909	0	0	NA	NA	0	0.87517	0.819163	0.0589141	NA	NA	0	0.0792571	0	NA	0.259105	0	NA	NA	NA	NA	0	NA	NA	NA	NA	0	NA	NA	NA	NA	0	0
W60	NA	0	NA	0.46531	0.0724773	0.199101	NA	NA	0	0	NA	0	NA	0	0	0	0.314909	0	0	NA	NA	0	0.87517	0.819163	0.0589141	NA	NA	0	0.0792571	0	NA	0.259105	0	NA	NA	NA	NA	0	NA	NA	NA	NA	0	NA	NA	NA	NA	0	0
W61	NA	0	NA	0.46531	0.0871395	0.199101	NA	NA	0	0	NA	0	NA	0	0	0	0.314909	0	0	NA	NA	0	0.756808	0.819163	0.0589141	NA	NA	0	0.0792571	0	NA	0.259105	0	NA	NA	NA	NA	0.179541	NA	NA	NA	NA	0	NA	NA	NA	NA	0	0
W62	NA	0	NA	0.46531	0.0724773	0.199101	NA	NA	0	0	NA	0	NA	0	0	0	0.314909	0	0	NA	NA	0	0.87517	0.819163	0.0589141	NA	NA	0	0.0792571	0	NA	0.259105	0	NA	NA	NA	NA	0	NA	NA	NA	NA	0	NA	NA	NA	NA	0	0
W63	NA	0	NA	0.46531	0.0871395	0.199101	NA	NA	0	0	NA	0	NA	0	0	0	0.314909	0	0	NA	NA	0	0.756808	0.819163	0.0589141	NA	NA	0	0.0792571	0	NA	0.259105	0	NA	NA	NA	NA	0.179541	NA	NA	NA	NA	0	NA	NA	NA	NA	0	0
W64	NA	0	NA	0.46531	0.0871395	0.199101	NA	NA	0	0	NA	0	NA	0	0	0	0.314909	0	0	NA	NA	0	0.756808	0.819163	0.0589141	NA	NA	0	0.0792571	0	NA	0.259105	0	NA	NA	NA	NA	0.179541	NA	NA	NA	NA	0	NA	NA	NA	NA	0	0
W65	NA	0	NA	0.46531	0.0871395	0.199101	NA	NA	0	0	NA	0	NA	0	0	0	0.314909	0	0	NA	NA	0	0.756808	0.819163	0.0589141	NA	NA	0	0.0792571	0	NA	0.259105	0	NA	NA	NA	NA	0.179541	NA	NA	NA	NA	0	NA	NA	NA	NA	0	0
W66	NA	0	NA	0.46531	0.0871395	0.199101	NA	NA	0	0	NA	0	NA	0	0	0	0.314909	0	0	NA	NA	0	0.756808	0.819163	0.0589141	NA	NA	0	0.0792571	0	NA	0.259105	0	NA	NA	NA	NA	0.179541	NA	NA	NA	NA	0	NA	NA	NA	NA	0	0
W67	NA	0	NA	0.46531	0.0871395	0.199101	NA	NA	0	0	NA	0	NA	0	0	0	0.314909	0	0	NA	NA	0	0.756808	0.819163	0.0589141	NA	NA	0	0.0792571	0	NA	0.259105	0	NA	NA	NA	NA	0.179541	NA	NA	NA	NA	0	NA	NA	NA	NA	0	0
W68	NA	0	NA	0.46531	0.0724773	0.199101	NA	NA	0	0	NA	0	NA	0	0	0	0.314909	0	0	NA	NA	0	0.87517	0.819163	0.0589141	NA	0	0	0.0792571	0	NA	0.259105	0	NA	NA	NA	NA	0	NA	NA	NA	NA	0	NA	NA	NA	NA	0	0
W69	NA	0	NA	0.46531	0.0871395	0.199101	NA	NA	0	0	NA	0	NA	0	0	0	0.314909	0	0	NA	NA	0	0.756808	0.819163	0.0589141	NA	NA	0	0.0792571	0	NA	0.259105	0	NA	NA	NA	NA	0.179541	NA	NA	NA	NA	0	NA	NA	NA	NA	0	0
W70	NA	0	NA	0.46531	0.0724773	0.199101	NA	NA	0	0	NA	0	NA	0	0	0	0.314909	0	0	NA	NA	0	0.87517	0.819163	0.0589141	NA	NA	0	0.0792571	0	NA	0.259105	0	NA	NA	NA	NA	0	NA	NA	NA	NA	0	NA	NA	NA	NA	0	0
W71	NA	0	NA	0.46531	0.0724773	0.199101	NA	NA	0	0	NA	0	NA	0	0	0	0.314909	0	0	NA	NA	0	0.87517	0.819163	0.0589141	NA	NA	0	0.0792571	0	NA	0.259105	0	NA	NA	NA	NA	0	NA	NA	NA	NA	0	NA	NA	NA	NA	0	0
W72	NA	0	NA	0.46531	0.0871395	0.199101	NA	NA	0	0	NA	0	NA	0	0	0	0.314909	0	0	NA	NA	0	0.756808	0.819163	0.0589141	NA	NA	0	0.0792571	0	NA	0.259105	0	NA	NA	NA	NA	0.179541	NA	NA	NA	NA	0	NA	NA	NA	NA	0	0
W73	NA	0	NA	0.46531	0.0724773	0.199101	NA	NA	0	0	NA	0	NA	0	0	0	0.314909	0	0	NA	NA	0	0.87517	0.819163	0.0589141	NA	NA	0	0.0792571	0	NA	0.259105	0	NA	NA	NA	NA	0	NA	NA	NA	NA	0	NA	NA	NA	NA	0	0
W74	NA	0	NA	0.46531	0.0724773	0.199101	NA	NA	0	0	NA	0	NA	0	0	0	0.314909	0	0	NA	NA	0	0.87517	0.819163	0.0589141	NA	NA	0	0.0792571	0	NA	0.259105	0	NA	NA	NA	NA	0	NA	NA	NA	NA	0	NA	NA	NA	NA	0	0
W75	NA	0	NA	0.46531	0.0724773	0.199101	NA	NA	0	0	NA	0	NA	0	0	0	0.314909	0	0	NA	NA	0	0.87517	0.819163	0.0589141	NA	NA	0	0.0792571	0	NA	0.259105	0	NA	NA	NA	NA	0	NA	NA	NA	NA	0	NA	NA	NA	NA	0	0
W76	NA	0	NA	0.46531	0.0724773	0.199101	NA	NA	0	0	NA	0	NA	0	0	0	0.314909	0	0	NA	NA	0	0.87517	0.819163	0.0589141	NA	NA	0	0.0792571	0	NA	0.259105	0	NA	NA	NA	NA	0	NA	NA	NA	NA	0	NA	NA	NA	NA	0	0
W77	NA	0	NA	0.46531	0.0724773	0.199101	NA	NA	0	0	NA	0	NA	0	0	0	0.314909	0	0	NA	NA	0	0.87517	0.819163	0.0589141	NA	NA	0	0.0792571	0	NA	0.259105	0	NA	NA	NA	NA	0	NA	NA	NA	NA	0	NA	NA	NA	NA	0	0
W78	NA	0	NA	0.46531	0.0724773	0.199101	NA	NA	0	0	NA	0	NA	0	0	0	0.314909	0	0	NA	NA	0	0.87517	0.819163	0.0589141	NA	NA	0	0.0792571	0	NA	0.259105	0	NA	NA	NA	NA	0	NA	NA	NA	NA	0	NA	NA	NA	NA	0	0
W79	NA	0	NA	0.46531	0.0724773	0.199101	NA	NA	0	0	NA	0	NA	0	0	0	0.314909	0	0	NA	NA	0	0.87517	0.819163	0.0589141	NA	NA	0	0.0792571	0	NA	0.259105	0	NA	NA	NA	NA	0	NA	NA	NA	NA	0	NA	NA	NA	NA	0	0
W80	NA	0	NA	0.46531	0.0724773	0.199101	NA	NA	0	0	NA	0	NA	0	0	0	0.314909	0	0	NA	NA	0	0.87517	0.819163	0.0589141	NA	NA	0	0.0792571	0	NA	0.259105	0	NA	NA	NA	NA	0	NA	NA	NA	NA	0	NA	NA	NA	NA	0	0
W81	NA	0	NA	0.604476	0.130811	0.199101	NA	NA	0	0	NA	0	NA	0	0	0	0.314909	0	0	NA	NA	0	0.564603	0.819163	0.0589141	NA	NA	0	0.0792571	0	0	0.259105	0	NA	NA	NA	NA	0	NA	NA	NA	NA	0	NA	NA	NA	NA	0	0
W82	NA	0	NA	0.604476	0.130811	0.199101	NA	NA	0	0	NA	0	NA	0	0	0	0.314909	0	0	NA	NA	0	0.564603	0.819163	0.0589141	NA	NA	0	0.0792571	0	0	0.259105	0	NA	NA	NA	NA	0	NA	NA	NA	NA	0	NA	NA	NA	NA	0	0
W83	NA	0	NA	0.604476	0.130811	0.199101	NA	NA	0	0	NA	0	NA	0	0	0	0.314909	0	0	NA	NA	0	0.564603	0.819163	0.0589141	NA	NA	0	0.0792571	0	0	0.259105	0	NA	NA	NA	NA	0	NA	NA	NA	NA	0	NA	NA	NA	NA	0	0
W84	NA	0	NA	0.604476	0.130811	0.199101	NA	NA	0	0	NA	0	NA	0	0	0	0.314909	0	0	NA	NA	0	0.564603	0.819163	0.0589141	NA	NA	0	0.0792571	0	0	0.259105	0	NA	NA	NA	NA	0	NA	NA	NA	NA	0	NA	NA	NA	NA	0	0
W85	NA	0	NA	0.46531	0.0871395	0.199101	NA	NA	0	0	NA	0	NA	0	0	0	0.314909	0	0	NA	NA	0	0.756808	0.819163	0.0589141	NA	NA	0	0.0792571	0	NA	0.259105	0	NA	NA	NA	NA	0.179541	NA	NA	NA	NA	0	NA	NA	NA	NA	0	0
W86	NA	0	NA	0.604476	0.0871395	0.241948	NA	NA	0	0	NA	0	NA	0	0	0	0.314909	0	0	NA	NA	0	0.564603	0.819163	0.336313	NA	NA	0	0.0792571	0	NA	0.188531	0	NA	NA	NA	NA	0	NA	NA	NA	NA	0	NA	NA	NA	NA	0	0
W87	NA	0	NA	0.604476	0.0871395	0.241948	NA	NA	0	0	NA	0	NA	0	0	0	0.314909	0	0	NA	NA	0	0.564603	0.819163	0.0350783	NA	NA	0	0.0792571	0	NA	0.259105	0	NA	NA	NA	NA	0	NA	NA	NA	NA	0	NA	NA	NA	NA	0	0
W88	NA	0	NA	0.604476	0.0871395	0.241948	NA	NA	0	0	NA	0	NA	0	0	0	0.314909	0	0	NA	NA	0	0.564603	0.819163	0.0350783	NA	NA	0	0.0792571	0	NA	0.259105	0	NA	NA	NA	NA	0	NA	NA	NA	NA	0	NA	NA	NA	NA	0	0
W89	NA	0	NA	0.604476	0.0871395	0.241948	NA	NA	0	0	NA	0	NA	0	0	0	0.314909	0	0	NA	NA	0	0.564603	0.819163	0.216826	NA	NA	0	0.0792571	0	NA	0.259105	0	NA	NA	NA	NA	0	NA	NA	NA	NA	0	NA	NA	NA	NA	0	0
W90	NA	0	NA	0.604476	0.0871395	0.241948	NA	NA	0	0	NA	0	NA	0	0	0	0.314909	0	0	NA	NA	0	0.564603	0.819163	0.0350783	NA	NA	0	0.0792571	0	NA	0.259105	0	NA	NA	NA	NA	0	NA	NA	NA	NA	0	NA	NA	NA	NA	0	0
W91	NA	0	NA	0.604476	0.0871395	0.241948	NA	NA	0	0	NA	0	NA	0	0	0	0.314909	0	0	NA	NA	0	0.435105	0.819163	0.0882181	NA	NA	0	0.0792571	0	NA	0.259105	0	NA	NA	NA	NA	0	NA	NA	NA	NA	0	NA	NA	NA	NA	0	0
W92	NA	0	NA	0.604476	0.0871395	0.241948	NA	NA	0	0	NA	0	NA	0	0	0	0.314909	0	0	NA	NA	0	0.564603	0.819163	0.216826	NA	NA	0	0.0792571	0	NA	0.259105	0	NA	NA	NA	NA	0	NA	NA	NA	NA	0	NA	NA	NA	NA	0	0
W93	NA	0	NA	0.604476	0.0871395	0.241948	NA	NA	0	0	NA	0	NA	0	0	0	0.314909	0	0	NA	NA	0	0.564603	0.819163	0.216826	NA	NA	0	0.0792571	0	NA	0.259105	0	NA	NA	NA	NA	0	NA	NA	NA	NA	0	NA	NA	NA	NA	0	0
W94	NA	0	NA	0.604476	0.494072	0.241948	NA	NA	0	0	NA	0	NA	0	0	0	0.314909	0	0	NA	NA	0	0.564603	0.819163	0.216826	NA	NA	0	0.0792571	0	NA	0.259105	0	NA	NA	NA	NA	0	NA	NA	NA	NA	0	NA	NA	NA	NA	0	0
W95	NA	0	NA	0.604476	0.0871395	0.241948	NA	NA	0	0	NA	0	NA	0	0	0	0.314909	0	0	NA	NA	0	0.581107	0.819163	0.0439703	NA	NA	0	0.0792571	0	NA	0.259105	0	NA	NA	NA	NA	0	NA	NA	NA	NA	0	NA	NA	NA	NA	0	0
W96	NA	0	NA	0.604476	0.0871395	0.241948	NA	NA	0	0	NA	0	NA	0	0	0	0.314909	0	0	NA	NA	0	0.581107	0.819163	0.0439703	NA	NA	0	0.0792571	0	NA	0.259105	0	NA	NA	NA	NA	0	NA	NA	NA	NA	0	NA	NA	NA	NA	0	0
W97	NA	0	NA	0.604476	0.0871395	0.241948	NA	NA	0	0	NA	0	NA	0	0	0	0.314909	0	0	NA	NA	0	0.736006	0.819163	0.0439703	NA	NA	0	0.0792571	0	NA	0.259105	0	NA	NA	NA	NA	0	NA	NA	NA	NA	0	NA	NA	NA	NA	0	0
W98	NA	0	NA	0.604476	0.0871395	0.241948	NA	NA	0	0	NA	0	NA	0	0	0	0.314909	0	0	NA	NA	0	0.581107	0.819163	0.0439703	NA	NA	0	0.0792571	0	NA	0.259105	0	NA	NA	NA	NA	0	NA	NA	NA	NA	0	NA	NA	NA	NA	0	0
W99	NA	0	NA	0.604476	0.0871395	0.241948	NA	NA	0	0	NA	0	NA	0	0	0	0.314909	0	0	NA	NA	0	0.564603	0.819163	0.0439703	NA	NA	0	0.0792571	0	NA	0.259105	0	NA	NA	NA	NA	0	NA	NA	NA	NA	0	NA	NA	NA	NA	0	0
W100	NA	0	NA	0.604476	0.0871395	0.241948	NA	NA	0	0	NA	0	NA	0	0	0	0.314909	0	0	NA	NA	0	0.564603	0.819163	0.0439703	NA	NA	0	0.0792571	0	NA	0.259105	0	NA	NA	NA	NA	0	NA	NA	NA	NA	0	NA	NA	NA	NA	0	0
W101	NA	0	NA	0.604476	0.0871395	0.241948	NA	NA	0	0	NA	0	NA	0	0	0	0.314909	0	0	NA	NA	0	0.564603	0.819163	0.0439703	NA	NA	0	0.0792571	0	NA	0.259105	0	NA	NA	NA	NA	0	NA	NA	NA	NA	0	NA	NA	NA	NA	0	0
[truncated: 36 more columns]

## Sheet: Table S6
Table S6 The numbers of every codon in 146 Japanese apricot chloroplast genomes
Codon	C01	C02	C03	C04	C05	C06	C07	C08	C09	C10	C11	C12	C13	C14	C15	C16	C17	CT01	CT02	CT03	CT04	J01	J03	J04	J05	J06	J07	J08	J11	J12	J14	J15	J16	J17	J18	J19	J20	J21	J22	J23	J24	J25	J26	J27	J29	J30	W01	W02	W03
UAA	45	45	45	45	45	45	45	45	45	45	45	45	45	45	45	45	45	45	45	45	45	45	45	45	45	45	45	45	45	45	45	45	45	45	45	45	45	45	45	45	45	45	45	45	45	45	45	45	45
UAG	19	19	19	19	19	19	19	19	19	19	19	19	19	19	19	19	19	19	19	19	19	19	19	19	19	19	19	19	19	19	19	19	19	19	19	19	19	19	19	19	19	19	19	19	19	19	19	19	19
UGA	14	14	14	14	14	14	14	14	14	14	14	14	14	14	14	14	14	14	14	14	14	14	14	14	14	14	14	14	14	14	14	14	14	14	14	14	14	14	14	14	14	14	14	14	14	14	14	14	14
GCA	343	345	344	345	345	345	345	345	344	345	345	344	345	345	345	345	345	345	345	345	345	345	345	345	345	345	345	345	345	345	345	345	345	345	345	345	345	345	345	345	345	345	345	345	345	345	345	344	344
GCC	200	201	201	201	201	201	201	201	201	201	201	201	201	201	201	201	201	201	201	201	201	201	201	201	201	201	201	201	201	201	201	201	201	201	201	201	201	201	201	201	201	201	201	201	201	201	201	201	201
GCG	146	147	147	147	147	147	147	147	147	147	147	148	147	147	147	147	147	147	147	147	147	147	147	147	147	147	147	147	147	147	147	147	147	147	147	147	147	147	147	147	147	147	147	147	147	147	147	148	148
GCU	586	585	585	585	585	585	585	585	585	585	585	585	585	585	585	585	585	585	585	585	585	585	585	585	585	585	585	585	585	585	585	585	585	585	585	585	585	585	585	585	585	585	585	585	585	585	585	585	585
UGC	63	63	63	63	63	63	63	63	63	63	63	63	63	63	63	63	63	63	63	63	63	63	63	63	63	63	63	63	63	63	63	63	63	63	63	63	63	63	63	63	63	63	63	63	63	63	63	63	63
UGU	198	198	198	198	198	198	198	198	198	198	198	198	198	198	198	198	198	198	198	198	198	198	198	198	198	198	198	198	198	198	198	198	198	198	198	198	198	198	198	198	198	198	198	198	198	198	198	198	198
GAC	174	174	174	174	174	173	174	173	175	174	174	174	174	173	173	173	173	173	173	173	174	173	173	173	173	174	174	174	173	173	173	173	173	174	173	173	173	173	173	173	173	174	174	173	173	173	174	174	174
GAU	730	728	730	728	728	730	728	730	729	728	728	730	730	730	730	730	730	730	730	730	728	730	730	730	730	728	728	728	730	730	730	730	730	728	730	730	730	730	730	730	730	727	728	730	730	730	728	730	730
GAA	894	896	896	896	896	894	896	894	896	896	896	895	895	894	894	894	894	894	894	894	896	894	894	894	894	896	896	896	894	894	894	894	894	896	894	894	894	894	894	894	894	896	896	894	894	894	896	895	895
GAG	304	304	303	304	304	303	304	303	303	304	304	304	304	303	303	303	303	303	303	303	304	303	303	303	303	304	304	304	303	303	303	303	303	304	303	303	303	303	303	303	303	304	304	303	303	303	304	304	304
UUC	409	410	410	410	410	409	410	409	410	410	410	410	409	409	409	409	409	409	409	409	410	409	409	409	409	410	410	410	409	409	409	409	409	410	409	409	409	409	409	409	409	410	410	409	409	409	410	410	410
UUU	876	874	875	874	874	875	874	875	875	874	874	875	875	875	875	875	875	875	875	875	874	875	875	875	875	874	874	874	875	875	875	875	875	874	875	875	875	875	875	875	875	874	874	875	875	875	874	875	875
GGA	617	616	616	616	616	616	616	616	616	616	616	616	616	616	616	616	616	616	616	616	616	616	616	616	616	616	616	616	616	616	616	616	616	616	616	616	616	616	616	616	616	616	616	616	616	616	616	616	616
GGC	160	160	160	160	160	160	160	160	160	160	160	160	160	160	160	160	160	160	160	160	160	160	160	160	160	160	160	160	160	160	160	160	160	160	160	160	160	160	160	160	160	160	160	160	160	160	160	160	160
GGG	258	258	258	258	258	258	258	258	258	258	258	258	258	258	258	258	258	258	258	258	258	258	258	258	258	258	258	258	258	258	258	258	258	258	258	258	258	258	258	258	258	258	258	258	258	258	258	258	258
GGU	532	532	532	532	532	532	532	532	532	532	532	532	532	532	532	532	532	532	532	532	532	532	532	532	532	532	532	532	532	532	532	532	532	532	532	532	532	532	532	532	532	532	532	532	532	532	532	532	532
CAC	130	130	132	130	130	130	130	130	132	130	130	130	130	130	130	130	130	130	130	130	130	130	130	130	130	130	130	130	130	130	130	130	130	130	130	130	130	130	130	130	130	130	130	130	130	130	130	130	130
CAU	410	411	410	411	411	412	411	412	410	411	411	411	411	410	413	412	412	412	412	412	411	412	412	412	412	411	411	411	412	412	412	412	412	411	412	412	412	412	412	412	412	411	411	412	412	412	411	411	411
AUA	629	629	628	629	629	628	629	628	628	629	629	629	629	629	628	628	628	628	628	628	629	628	628	628	628	629	629	629	628	628	628	628	628	629	628	628	628	628	628	628	628	629	629	628	628	628	629	629	629
AUC	374	374	374	374	374	374	374	374	374	374	374	374	374	374	374	374	374	374	374	374	374	374	374	374	374	374	374	374	374	374	374	374	374	374	374	374	374	374	374	374	374	374	374	374	374	374	374	374	374
AUU	977	979	979	979	979	977	979	977	978	979	979	977	977	977	977	977	977	977	977	977	979	977	977	977	977	979	979	979	977	977	977	977	977	979	977	977	977	977	977	977	977	979	979	977	977	977	979	977	977
AAA	912	912	911	912	912	911	912	911	911	912	912	912	912	910	911	911	911	911	911	911	912	911	911	911	911	912	912	912	911	911	911	911	911	912	911	911	911	911	911	911	911	912	912	911	911	911	912	912	912
AAG	272	272	273	272	272	272	272	272	273	272	272	272	272	272	272	272	272	272	272	272	272	272	272	272	272	272	272	272	272	272	272	272	272	272	272	272	272	272	272	272	272	272	272	272	272	272	272	272	272
CUA	298	297	296	297	297	298	297	298	296	297	297	298	298	298	298	298	298	298	298	298	297	298	298	298	298	297	297	297	298	298	298	298	298	297	298	298	298	298	298	298	298	297	297	298	298	298	297	298	298
CUC	139	140	139	140	140	139	140	139	139	140	140	139	139	139	139	139	139	139	139	139	140	139	139	139	139	140	140	140	139	139	139	139	139	140	139	139	139	139	139	139	139	140	140	139	139	139	140	139	139
CUG	154	154	155	154	154	154	154	154	155	154	154	154	153	154	154	154	154	154	154	154	154	154	154	154	154	154	154	154	154	154	154	154	154	154	154	154	154	154	154	154	154	154	154	154	154	154	154	154	154
CUU	481	479	481	479	479	481	479	481	481	479	479	481	481	481	481	481	481	481	481	481	479	481	481	481	481	479	479	479	481	481	481	481	481	479	481	481	481	481	481	481	481	479	479	481	481	481	479	481	481
UUA	814	814	811	814	814	814	814	814	811	814	814	813	813	814	814	814	814	814	814	814	814	814	814	814	814	814	814	814	814	814	814	814	814	814	814	814	814	814	814	814	814	814	814	814	814	814	814	813	813
UUG	479	481	481	481	481	479	481	479	481	481	481	480	480	479	479	479	479	479	479	479	481	479	479	479	479	481	481	481	479	479	479	479	479	481	479	479	479	479	479	479	479	481	481	479	479	479	481	480	480
AUG	529	529	529	529	529	529	529	529	529	529	529	529	529	529	529	529	529	529	529	529	529	529	529	529	529	529	529	529	529	529	529	529	529	529	529	529	529	529	529	529	529	529	529	529	529	529	529	529	529
GUG	1	1	1	1	1	1	1	1	1	1	1	1	1	1	1	1	1	1	1	1	1	1	1	1	1	1	1	1	1	1	1	1	1	1	1	1	1	1	1	1	1	1	1	1	1	1	1	1	1
UUG	1	1	1	1	1	1	1	1	1	1	1	1	1	1	1	1	1	1	1	1	1	1	1	1	1	1	1	1	1	1	1	1	1	1	1	1	1	1	1	1	1	1	1	1	1	1	1	1	1
AAC	242	242	241	242	242	241	242	241	241	242	242	242	242	243	241	241	241	241	241	241	242	241	241	241	241	242	242	242	241	241	241	241	241	242	241	241	241	241	241	241	241	242	242	241	241	241	242	242	242
AAU	840	841	838	841	841	841	841	841	838	841	841	840	840	840	841	841	841	841	841	841	841	841	841	841	841	841	841	841	841	841	841	841	841	841	841	841	841	841	841	841	841	841	841	841	841	841	841	840	840
CCA	264	264	266	264	264	264	264	264	266	264	264	264	264	264	264	264	264	264	264	264	264	264	264	264	264	264	264	264	264	264	264	264	264	264	264	264	264	264	264	264	264	264	264	264	264	264	264	264	264
CCC	182	182	181	182	182	182	182	182	181	182	182	182	182	182	182	182	182	182	182	182	182	182	182	182	182	182	182	182	182	182	182	182	182	182	182	182	182	182	182	182	182	182	182	182	182	182	182	182	182
CCG	127	127	126	127	127	127	127	127	126	127	127	127	127	127	127	127	127	127	127	127	127	127	127	127	127	127	127	127	127	127	127	127	127	127	127	127	127	127	127	127	127	127	127	127	127	127	127	127	127
CCU	366	365	366	365	365	365	365	365	366	365	365	365	366	364	365	365	365	365	365	365	365	365	365	365	365	365	365	365	365	365	365	365	365	365	365	365	365	365	365	365	365	365	365	365	365	365	365	365	365
CAA	624	624	624	624	624	624	624	624	624	624	624	624	624	624	624	624	624	624	624	624	624	624	624	624	624	624	624	624	624	624	624	624	624	624	624	624	624	624	624	624	624	624	624	624	624	624	624	624	624
CAG	179	179	179	179	179	179	179	179	179	179	179	180	179	179	179	179	179	179	179	179	179	179	179	179	179	179	179	179	179	179	179	179	179	179	179	179	179	179	179	179	179	179	179	179	179	179	179	180	180
AGA	417	417	413	417	417	416	417	416	414	417	417	416	416	416	416	416	416	416	416	416	417	416	416	416	416	417	417	417	416	416	416	416	416	417	416	416	416	416	416	416	416	417	417	416	416	416	417	416	416
AGG	142	142	144	142	142	142	142	142	143	142	142	142	142	142	142	142	142	142	142	142	142	142	142	142	142	142	142	142	142	142	142	142	142	142	142	142	142	142	142	142	142	142	142	142	142	142	142	142	142
CGA	301	301	302	301	301	302	301	302	302	301	301	302	302	302	302	302	302	302	302	302	301	302	302	302	302	301	301	301	302	302	302	302	302	301	302	302	302	302	302	302	302	301	301	302	302	302	301	302	302
CGC	99	98	98	98	98	99	98	99	98	98	98	99	99	99	99	99	99	99	99	99	98	99	99	99	99	98	98	98	99	99	99	99	99	98	99	99	99	99	99	99	99	98	98	99	99	99	98	99	99
CGG	97	97	97	97	97	97	97	97	97	97	97	96	97	97	97	97	97	97	97	97	97	97	97	97	97	97	97	97	97	97	97	97	97	97	97	97	97	97	97	97	97	97	97	97	97	97	97	96	96
CGU	298	299	298	299	299	297	299	297	298	299	299	298	298	298	296	297	297	297	297	297	299	297	297	297	297	299	299	299	297	297	297	297	297	299	297	297	297	297	297	297	297	299	299	297	297	297	299	298	298
AGC	115	115	115	115	115	115	115	115	115	115	115	115	115	115	115	115	115	115	115	115	115	115	115	115	115	115	115	115	115	115	115	115	115	115	115	115	115	115	115	115	115	115	115	115	115	115	115	115	115
AGU	350	349	351	349	349	350	349	350	351	349	349	350	350	350	350	350	350	350	350	350	349	350	350	350	350	349	349	349	350	350	350	350	350	349	350	350	350	350	350	350	350	349	349	350	350	350	349	350	350
UCA	331	329	329	329	329	328	329	328	329	329	329	329	328	328	328	328	328	328	328	328	329	328	328	328	328	329	329	329	328	328	328	328	328	329	328	328	328	328	328	328	328	329	329	328	328	328	329	329	329
UCC	256	257	258	257	257	258	257	258	257	257	257	257	258	258	258	258	258	258	258	258	257	258	258	258	258	257	257	257	258	258	258	258	258	257	258	258	258	258	258	258	258	257	257	258	258	258	257	257	257
UCG	150	149	148	149	149	149	149	149	148	149	149	149	149	149	149	149	149	149	149	149	149	149	149	149	149	149	149	149	149	149	149	149	149	149	149	149	149	149	149	149	149	149	149	149	149	149	149	149	149
UCU	467	468	466	468	468	470	468	470	467	468	468	469	469	470	470	470	470	470	470	470	468	470	470	470	470	468	468	468	470	470	470	470	470	468	470	470	470	470	470	470	470	468	468	470	470	470	468	469	469
ACA	363	363	362	363	363	363	363	363	363	363	363	363	363	363	363	363	363	363	363	363	363	363	363	363	363	363	363	363	363	363	363	363	363	363	363	363	363	363	363	363	363	363	363	363	363	363	363	363	363
ACC	215	215	216	215	215	215	215	215	216	215	215	215	215	215	215	215	215	215	215	215	215	215	215	215	215	215	215	215	215	215	215	215	215	215	215	215	215	215	215	215	215	215	215	215	215	215	215	215	215
ACG	119	119	120	119	119	119	119	119	119	119	119	119	119	119	119	119	119	119	119	119	119	119	119	119	119	119	119	119	119	119	119	119	119	119	119	119	119	119	119	119	119	119	119	119	119	119	119	119	119
ACU	468	468	467	468	468	468	468	468	467	468	468	468	468	469	468	468	468	468	468	468	468	468	468	468	468	468	468	468	468	468	468	468	468	468	468	468	468	468	468	468	468	468	468	468	468	468	468	468	468
GUA	509	510	509	510	510	509	510	509	509	510	510	509	509	509	509	509	509	509	509	509	510	509	509	509	509	510	510	510	509	509	509	509	509	510	509	509	509	509	509	509	509	510	510	509	509	509	510	509	509
GUC	130	129	130	129	129	129	129	129	130	129	129	128	129	129	129	129	129	129	129	129	129	129	129	129	129	129	129	129	129	129	129	129	129	129	129	129	129	129	129	129	129	129	129	129	129	129	129	128	128
GUG	171	170	171	170	171	171	170	171	171	170	170	171	171	171	171	171	171	171	171	171	170	171	171	171	171	170	170	170	171	171	171	171	171	170	171	171	171	171	171	171	171	170	170	171	171	171	170	171	171
GUU	471	471	469	471	471	471	471	471	470	471	471	471	471	471	471	471	471	471	471	471	471	471	471	471	471	471	471	471	471	471	471	471	471	471	471	471	471	471	471	471	471	471	471	471	471	471	471	471	471
UGG	392	393	392	393	392	392	393	392	392	393	393	392	392	392	392	392	392	392	392	392	393	392	392	392	392	393	393	393	392	392	392	392	392	393	392	392	392	392	392	392	392	393	393	392	392	392	393	392	392
UAC	174	174	175	174	174	174	174	174	175	174	174	174	174	174	174	174	174	174	174	174	174	174	174	174	174	174	174	174	174	174	174	174	174	174	174	174	174	174	174	174	174	174	174	174	174	174	174	174	174
UAU	702	702	700	702	702	700	702	700	700	702	702	701	701	700	700	700	700	700	700	700	702	700	700	700	700	702	702	702	700	700	700	700	700	702	700	700	700	700	700	700	700	703	702	700	700	700	702	701	701
[truncated: 97 more columns]

## Sheet: Table S7
Table S7 The RSCU of every codon in 146 Japanese apricot chloroplast genomes
Codon	C01	C02	C03	C04	C05	C06	C07	C08	C09	C10	C11	C12	C13	C14	C15	C16	C17	CT01	CT02	CT03	CT04	J01	J03	J04	J05	J06	J07	J08	J11	J12	J14	J15	J16	J17	J18	J19	J20	J21	J22	J23	J24	J25	J26	J27	J29	J30	W01	W02	W03
UAA	1.7307	1.7307	1.7307	1.7307	1.7307	1.7307	1.7307	1.7307	1.7307	1.7307	1.7307	1.7307	1.7307	1.7307	1.7307	1.7307	1.7307	1.7307	1.7307	1.7307	1.7307	1.7307	1.7307	1.7307	1.7307	1.7307	1.7307	1.7307	1.7307	1.7307	1.7307	1.7307	1.7307	1.7307	1.7307	1.7307	1.7307	1.7307	1.7307	1.7307	1.7307	1.7307	1.7307	1.7307	1.7307	1.7307	1.7307	1.7307	1.7307
UAG	0.7308	0.7308	0.7308	0.7308	0.7308	0.7308	0.7308	0.7308	0.7308	0.7308	0.7308	0.7308	0.7308	0.7308	0.7308	0.7308	0.7308	0.7308	0.7308	0.7308	0.7308	0.7308	0.7308	0.7308	0.7308	0.7308	0.7308	0.7308	0.7308	0.7308	0.7308	0.7308	0.7308	0.7308	0.7308	0.7308	0.7308	0.7308	0.7308	0.7308	0.7308	0.7308	0.7308	0.7308	0.7308	0.7308	0.7308	0.7308	0.7308
UGA	0.5385	0.5385	0.5385	0.5385	0.5385	0.5385	0.5385	0.5385	0.5385	0.5385	0.5385	0.5385	0.5385	0.5385	0.5385	0.5385	0.5385	0.5385	0.5385	0.5385	0.5385	0.5385	0.5385	0.5385	0.5385	0.5385	0.5385	0.5385	0.5385	0.5385	0.5385	0.5385	0.5385	0.5385	0.5385	0.5385	0.5385	0.5385	0.5385	0.5385	0.5385	0.5385	0.5385	0.5385	0.5385	0.5385	0.5385	0.5385	0.5385
GCA	1.076	1.08	1.0776	1.08	1.08	1.08	1.08	1.08	1.0776	1.08	1.08	1.0768	1.08	1.08	1.08	1.08	1.08	1.08	1.08	1.08	1.08	1.08	1.08	1.08	1.08	1.08	1.08	1.08	1.08	1.08	1.08	1.08	1.08	1.08	1.08	1.08	1.08	1.08	1.08	1.08	1.08	1.08	1.08	1.08	1.08	1.08	1.08	1.0768	1.0768
GCC	0.6276	0.6292	0.6296	0.6292	0.6292	0.6292	0.6292	0.6292	0.6296	0.6292	0.6292	0.6292	0.6292	0.6292	0.6292	0.6292	0.6292	0.6292	0.6292	0.6292	0.6292	0.6292	0.6292	0.6292	0.6292	0.6292	0.6292	0.6292	0.6292	0.6292	0.6292	0.6292	0.6292	0.6292	0.6292	0.6292	0.6292	0.6292	0.6292	0.6292	0.6292	0.6292	0.6292	0.6292	0.6292	0.6292	0.6292	0.6292	0.6292
GCG	0.458	0.46	0.4604	0.46	0.46	0.46	0.46	0.46	0.4604	0.46	0.46	0.4632	0.46	0.46	0.46	0.46	0.46	0.46	0.46	0.46	0.46	0.46	0.46	0.46	0.46	0.46	0.46	0.46	0.46	0.46	0.46	0.46	0.46	0.46	0.46	0.46	0.46	0.46	0.46	0.46	0.46	0.46	0.46	0.46	0.46	0.46	0.46	0.4632	0.4632
GCU	1.8384	1.8308	1.8324	1.8308	1.8308	1.8308	1.8308	1.8308	1.8324	1.8308	1.8308	1.8308	1.8308	1.8308	1.8308	1.8308	1.8308	1.8308	1.8308	1.8308	1.8308	1.8308	1.8308	1.8308	1.8308	1.8308	1.8308	1.8308	1.8308	1.8308	1.8308	1.8308	1.8308	1.8308	1.8308	1.8308	1.8308	1.8308	1.8308	1.8308	1.8308	1.8308	1.8308	1.8308	1.8308	1.8308	1.8308	1.8308	1.8308
UGC	0.4828	0.4828	0.4828	0.4828	0.4828	0.4828	0.4828	0.4828	0.4828	0.4828	0.4828	0.4828	0.4828	0.4828	0.4828	0.4828	0.4828	0.4828	0.4828	0.4828	0.4828	0.4828	0.4828	0.4828	0.4828	0.4828	0.4828	0.4828	0.4828	0.4828	0.4828	0.4828	0.4828	0.4828	0.4828	0.4828	0.4828	0.4828	0.4828	0.4828	0.4828	0.4828	0.4828	0.4828	0.4828	0.4828	0.4828	0.4828	0.4828
UGU	1.5172	1.5172	1.5172	1.5172	1.5172	1.5172	1.5172	1.5172	1.5172	1.5172	1.5172	1.5172	1.5172	1.5172	1.5172	1.5172	1.5172	1.5172	1.5172	1.5172	1.5172	1.5172	1.5172	1.5172	1.5172	1.5172	1.5172	1.5172	1.5172	1.5172	1.5172	1.5172	1.5172	1.5172	1.5172	1.5172	1.5172	1.5172	1.5172	1.5172	1.5172	1.5172	1.5172	1.5172	1.5172	1.5172	1.5172	1.5172	1.5172
GAC	0.385	0.3858	0.385	0.3858	0.3858	0.3832	0.3858	0.3832	0.3872	0.3858	0.3858	0.385	0.385	0.3832	0.3832	0.3832	0.3832	0.3832	0.3832	0.3832	0.3858	0.3832	0.3832	0.3832	0.3832	0.3858	0.3858	0.3858	0.3832	0.3832	0.3832	0.3832	0.3832	0.3858	0.3832	0.3832	0.3832	0.3832	0.3832	0.3832	0.3832	0.3862	0.3858	0.3832	0.3832	0.3832	0.3858	0.385	0.385
GAU	1.615	1.6142	1.615	1.6142	1.6142	1.6168	1.6142	1.6168	1.6128	1.6142	1.6142	1.615	1.615	1.6168	1.6168	1.6168	1.6168	1.6168	1.6168	1.6168	1.6142	1.6168	1.6168	1.6168	1.6168	1.6142	1.6142	1.6142	1.6168	1.6168	1.6168	1.6168	1.6168	1.6142	1.6168	1.6168	1.6168	1.6168	1.6168	1.6168	1.6168	1.6138	1.6142	1.6168	1.6168	1.6168	1.6142	1.615	1.615
GAA	1.4924	1.4934	1.4946	1.4934	1.4934	1.4938	1.4934	1.4938	1.4946	1.4934	1.4934	1.493	1.493	1.4938	1.4938	1.4938	1.4938	1.4938	1.4938	1.4938	1.4934	1.4938	1.4938	1.4938	1.4938	1.4934	1.4934	1.4934	1.4938	1.4938	1.4938	1.4938	1.4938	1.4934	1.4938	1.4938	1.4938	1.4938	1.4938	1.4938	1.4938	1.4934	1.4934	1.4938	1.4938	1.4938	1.4934	1.493	1.493
GAG	0.5076	0.5066	0.5054	0.5066	0.5066	0.5062	0.5066	0.5062	0.5054	0.5066	0.5066	0.507	0.507	0.5062	0.5062	0.5062	0.5062	0.5062	0.5062	0.5062	0.5066	0.5062	0.5062	0.5062	0.5062	0.5066	0.5066	0.5066	0.5062	0.5062	0.5062	0.5062	0.5062	0.5066	0.5062	0.5062	0.5062	0.5062	0.5062	0.5062	0.5062	0.5066	0.5066	0.5062	0.5062	0.5062	0.5066	0.507	0.507
UUC	0.6366	0.6386	0.6382	0.6386	0.6386	0.637	0.6386	0.637	0.6382	0.6386	0.6386	0.6382	0.637	0.637	0.637	0.637	0.637	0.637	0.637	0.637	0.6386	0.637	0.637	0.637	0.637	0.6386	0.6386	0.6386	0.637	0.637	0.637	0.637	0.637	0.6386	0.637	0.637	0.637	0.637	0.637	0.637	0.637	0.6386	0.6386	0.637	0.637	0.637	0.6386	0.6382	0.6382
UUU	1.3634	1.3614	1.3618	1.3614	1.3614	1.363	1.3614	1.363	1.3618	1.3614	1.3614	1.3618	1.363	1.363	1.363	1.363	1.363	1.363	1.363	1.363	1.3614	1.363	1.363	1.363	1.363	1.3614	1.3614	1.3614	1.363	1.363	1.363	1.363	1.363	1.3614	1.363	1.363	1.363	1.363	1.363	1.363	1.363	1.3614	1.3614	1.363	1.363	1.363	1.3614	1.3618	1.3618
GGA	1.5748	1.5736	1.5736	1.5736	1.5736	1.5736	1.5736	1.5736	1.5736	1.5736	1.5736	1.5736	1.5736	1.5736	1.5736	1.5736	1.5736	1.5736	1.5736	1.5736	1.5736	1.5736	1.5736	1.5736	1.5736	1.5736	1.5736	1.5736	1.5736	1.5736	1.5736	1.5736	1.5736	1.5736	1.5736	1.5736	1.5736	1.5736	1.5736	1.5736	1.5736	1.5736	1.5736	1.5736	1.5736	1.5736	1.5736	1.5736	1.5736
GGC	0.4084	0.4088	0.4088	0.4088	0.4088	0.4088	0.4088	0.4088	0.4088	0.4088	0.4088	0.4088	0.4088	0.4088	0.4088	0.4088	0.4088	0.4088	0.4088	0.4088	0.4088	0.4088	0.4088	0.4088	0.4088	0.4088	0.4088	0.4088	0.4088	0.4088	0.4088	0.4088	0.4088	0.4088	0.4088	0.4088	0.4088	0.4088	0.4088	0.4088	0.4088	0.4088	0.4088	0.4088	0.4088	0.4088	0.4088	0.4088	0.4088
GGG	0.6584	0.6592	0.6592	0.6592	0.6592	0.6592	0.6592	0.6592	0.6592	0.6592	0.6592	0.6592	0.6592	0.6592	0.6592	0.6592	0.6592	0.6592	0.6592	0.6592	0.6592	0.6592	0.6592	0.6592	0.6592	0.6592	0.6592	0.6592	0.6592	0.6592	0.6592	0.6592	0.6592	0.6592	0.6592	0.6592	0.6592	0.6592	0.6592	0.6592	0.6592	0.6592	0.6592	0.6592	0.6592	0.6592	0.6592	0.6592	0.6592
GGU	1.358	1.3588	1.3588	1.3588	1.3588	1.3588	1.3588	1.3588	1.3588	1.3588	1.3588	1.3588	1.3588	1.3588	1.3588	1.3588	1.3588	1.3588	1.3588	1.3588	1.3588	1.3588	1.3588	1.3588	1.3588	1.3588	1.3588	1.3588	1.3588	1.3588	1.3588	1.3588	1.3588	1.3588	1.3588	1.3588	1.3588	1.3588	1.3588	1.3588	1.3588	1.3588	1.3588	1.3588	1.3588	1.3588	1.3588	1.3588	1.3588
CAC	0.4814	0.4806	0.487	0.4806	0.4806	0.4798	0.4806	0.4798	0.487	0.4806	0.4806	0.4806	0.4806	0.4814	0.4788	0.4798	0.4798	0.4798	0.4798	0.4798	0.4806	0.4798	0.4798	0.4798	0.4798	0.4806	0.4806	0.4806	0.4798	0.4798	0.4798	0.4798	0.4798	0.4806	0.4798	0.4798	0.4798	0.4798	0.4798	0.4798	0.4798	0.4806	0.4806	0.4798	0.4798	0.4798	0.4806	0.4806	0.4806
CAU	1.5186	1.5194	1.513	1.5194	1.5194	1.5202	1.5194	1.5202	1.513	1.5194	1.5194	1.5194	1.5194	1.5186	1.5212	1.5202	1.5202	1.5202	1.5202	1.5202	1.5194	1.5202	1.5202	1.5202	1.5202	1.5194	1.5194	1.5194	1.5202	1.5202	1.5202	1.5202	1.5202	1.5194	1.5202	1.5202	1.5202	1.5202	1.5202	1.5202	1.5202	1.5194	1.5194	1.5202	1.5202	1.5202	1.5194	1.5194	1.5194
AUA	0.9531	0.9522	0.951	0.9522	0.9522	0.9519	0.9522	0.9519	0.9516	0.9522	0.9522	0.9531	0.9531	0.9531	0.9519	0.9519	0.9519	0.9519	0.9519	0.9519	0.9522	0.9519	0.9519	0.9519	0.9519	0.9522	0.9522	0.9522	0.9519	0.9519	0.9519	0.9519	0.9519	0.9522	0.9519	0.9519	0.9519	0.9519	0.9519	0.9519	0.9519	0.9522	0.9522	0.9519	0.9519	0.9519	0.9522	0.9531	0.9531
AUC	0.5667	0.5661	0.5664	0.5661	0.5661	0.567	0.5661	0.567	0.5667	0.5661	0.5661	0.5667	0.5667	0.5667	0.567	0.567	0.567	0.567	0.567	0.567	0.5661	0.567	0.567	0.567	0.567	0.5661	0.5661	0.5661	0.567	0.567	0.567	0.567	0.567	0.5661	0.567	0.567	0.567	0.567	0.567	0.567	0.567	0.5661	0.5661	0.567	0.567	0.567	0.5661	0.5667	0.5667
AUU	1.4802	1.4817	1.4826	1.4817	1.4817	1.4811	1.4817	1.4811	1.4817	1.4817	1.4817	1.4802	1.4802	1.4802	1.4811	1.4811	1.4811	1.4811	1.4811	1.4811	1.4817	1.4811	1.4811	1.4811	1.4811	1.4817	1.4817	1.4817	1.4811	1.4811	1.4811	1.4811	1.4811	1.4817	1.4811	1.4811	1.4811	1.4811	1.4811	1.4811	1.4811	1.4817	1.4817	1.4811	1.4811	1.4811	1.4817	1.4802	1.4802
AAA	1.5406	1.5406	1.5388	1.5406	1.5406	1.5402	1.5406	1.5402	1.5388	1.5406	1.5406	1.5406	1.5406	1.5398	1.5402	1.5402	1.5402	1.5402	1.5402	1.5402	1.5406	1.5402	1.5402	1.5402	1.5402	1.5406	1.5406	1.5406	1.5402	1.5402	1.5402	1.5402	1.5402	1.5406	1.5402	1.5402	1.5402	1.5402	1.5402	1.5402	1.5402	1.5406	1.5406	1.5402	1.5402	1.5402	1.5406	1.5406	1.5406
AAG	0.4594	0.4594	0.4612	0.4594	0.4594	0.4598	0.4594	0.4598	0.4612	0.4594	0.4594	0.4594	0.4594	0.4602	0.4598	0.4598	0.4598	0.4598	0.4598	0.4598	0.4594	0.4598	0.4598	0.4598	0.4598	0.4594	0.4594	0.4594	0.4598	0.4598	0.4598	0.4598	0.4598	0.4594	0.4598	0.4598	0.4598	0.4598	0.4598	0.4598	0.4598	0.4594	0.4594	0.4598	0.4598	0.4598	0.4594	0.4594	0.4594
CUA	0.756	0.7536	0.7518	0.7536	0.7536	0.756	0.7536	0.756	0.7518	0.7536	0.7536	0.756	0.7566	0.756	0.756	0.756	0.756	0.756	0.756	0.756	0.7536	0.756	0.756	0.756	0.756	0.7536	0.7536	0.7536	0.756	0.756	0.756	0.756	0.756	0.7536	0.756	0.756	0.756	0.756	0.756	0.756	0.756	0.7536	0.7536	0.756	0.756	0.756	0.7536	0.756	0.756
CUC	0.3528	0.3552	0.3528	0.3552	0.3552	0.3528	0.3552	0.3528	0.3528	0.3552	0.3552	0.3528	0.3528	0.3528	0.3528	0.3528	0.3528	0.3528	0.3528	0.3528	0.3552	0.3528	0.3528	0.3528	0.3528	0.3552	0.3552	0.3552	0.3528	0.3528	0.3528	0.3528	0.3528	0.3552	0.3528	0.3528	0.3528	0.3528	0.3528	0.3528	0.3528	0.3552	0.3552	0.3528	0.3528	0.3528	0.3552	0.3528	0.3528
CUG	0.3906	0.3906	0.3936	0.3906	0.3906	0.3906	0.3906	0.3906	0.3936	0.3906	0.3906	0.3906	0.3882	0.3906	0.3906	0.3906	0.3906	0.3906	0.3906	0.3906	0.3906	0.3906	0.3906	0.3906	0.3906	0.3906	0.3906	0.3906	0.3906	0.3906	0.3906	0.3906	0.3906	0.3906	0.3906	0.3906	0.3906	0.3906	0.3906	0.3906	0.3906	0.3906	0.3906	0.3906	0.3906	0.3906	0.3906	0.3906	0.3906
CUU	1.2204	1.215	1.2216	1.215	1.215	1.2204	1.215	1.2204	1.2216	1.215	1.215	1.2204	1.221	1.2204	1.2204	1.2204	1.2204	1.2204	1.2204	1.2204	1.215	1.2204	1.2204	1.2204	1.2204	1.215	1.215	1.215	1.2204	1.2204	1.2204	1.2204	1.2204	1.215	1.2204	1.2204	1.2204	1.2204	1.2204	1.2204	1.2204	1.215	1.215	1.2204	1.2204	1.2204	1.215	1.2204	1.2204
UUA	2.0652	2.0652	2.0592	2.0652	2.0652	2.0652	2.0652	2.0652	2.0592	2.0652	2.0652	2.0628	2.0634	2.0652	2.0652	2.0652	2.0652	2.0652	2.0652	2.0652	2.0652	2.0652	2.0652	2.0652	2.0652	2.0652	2.0652	2.0652	2.0652	2.0652	2.0652	2.0652	2.0652	2.0652	2.0652	2.0652	2.0652	2.0652	2.0652	2.0652	2.0652	2.0652	2.0652	2.0652	2.0652	2.0652	2.0652	2.0628	2.0628
UUG	1.215	1.2204	1.2216	1.2204	1.2204	1.215	1.2204	1.215	1.2216	1.2204	1.2204	1.218	1.218	1.215	1.215	1.215	1.215	1.215	1.215	1.215	1.2204	1.215	1.215	1.215	1.215	1.2204	1.2204	1.2204	1.215	1.215	1.215	1.215	1.215	1.2204	1.215	1.215	1.215	1.215	1.215	1.215	1.215	1.2204	1.2204	1.215	1.215	1.215	1.2204	1.218	1.218
AUG	2.9886	2.9886	2.9886	2.9886	2.9886	2.9886	2.9886	2.9886	2.9886	2.9886	2.9886	2.9886	2.9886	2.9886	2.9886	2.9886	2.9886	2.9886	2.9886	2.9886	2.9886	2.9886	2.9886	2.9886	2.9886	2.9886	2.9886	2.9886	2.9886	2.9886	2.9886	2.9886	2.9886	2.9886	2.9886	2.9886	2.9886	2.9886	2.9886	2.9886	2.9886	2.9886	2.9886	2.9886	2.9886	2.9886	2.9886	2.9886	2.9886
GUG	0.0057	0.0057	0.0057	0.0057	0.0057	0.0057	0.0057	0.0057	0.0057	0.0057	0.0057	0.0057	0.0057	0.0057	0.0057	0.0057	0.0057	0.0057	0.0057	0.0057	0.0057	0.0057	0.0057	0.0057	0.0057	0.0057	0.0057	0.0057	0.0057	0.0057	0.0057	0.0057	0.0057	0.0057	0.0057	0.0057	0.0057	0.0057	0.0057	0.0057	0.0057	0.0057	0.0057	0.0057	0.0057	0.0057	0.0057	0.0057	0.0057
UUG	0.0057	0.0057	0.0057	0.0057	0.0057	0.0057	0.0057	0.0057	0.0057	0.0057	0.0057	0.0057	0.0057	0.0057	0.0057	0.0057	0.0057	0.0057	0.0057	0.0057	0.0057	0.0057	0.0057	0.0057	0.0057	0.0057	0.0057	0.0057	0.0057	0.0057	0.0057	0.0057	0.0057	0.0057	0.0057	0.0057	0.0057	0.0057	0.0057	0.0057	0.0057	0.0057	0.0057	0.0057	0.0057	0.0057	0.0057	0.0057	0.0057
AAC	0.4474	0.447	0.4468	0.447	0.447	0.4454	0.447	0.4454	0.4468	0.447	0.447	0.4474	0.4474	0.4488	0.4454	0.4454	0.4454	0.4454	0.4454	0.4454	0.447	0.4454	0.4454	0.4454	0.4454	0.447	0.447	0.447	0.4454	0.4454	0.4454	0.4454	0.4454	0.447	0.4454	0.4454	0.4454	0.4454	0.4454	0.4454	0.4454	0.447	0.447	0.4454	0.4454	0.4454	0.447	0.4474	0.4474
AAU	1.5526	1.553	1.5532	1.553	1.553	1.5546	1.553	1.5546	1.5532	1.553	1.553	1.5526	1.5526	1.5512	1.5546	1.5546	1.5546	1.5546	1.5546	1.5546	1.553	1.5546	1.5546	1.5546	1.5546	1.553	1.553	1.553	1.5546	1.5546	1.5546	1.5546	1.5546	1.553	1.5546	1.5546	1.5546	1.5546	1.5546	1.5546	1.5546	1.553	1.553	1.5546	1.5546	1.5546	1.553	1.5526	1.5526
CCA	1.1248	1.1256	1.1332	1.1256	1.1256	1.1256	1.1256	1.1256	1.1332	1.1256	1.1256	1.1256	1.1248	1.1272	1.1256	1.1256	1.1256	1.1256	1.1256	1.1256	1.1256	1.1256	1.1256	1.1256	1.1256	1.1256	1.1256	1.1256	1.1256	1.1256	1.1256	1.1256	1.1256	1.1256	1.1256	1.1256	1.1256	1.1256	1.1256	1.1256	1.1256	1.1256	1.1256	1.1256	1.1256	1.1256	1.1256	1.1256	1.1256
CCC	0.7752	0.776	0.7712	0.776	0.776	0.776	0.776	0.776	0.7712	0.776	0.776	0.776	0.7752	0.7768	0.776	0.776	0.776	0.776	0.776	0.776	0.776	0.776	0.776	0.776	0.776	0.776	0.776	0.776	0.776	0.776	0.776	0.776	0.776	0.776	0.776	0.776	0.776	0.776	0.776	0.776	0.776	0.776	0.776	0.776	0.776	0.776	0.776	0.776	0.776
CCG	0.5412	0.5416	0.5368	0.5416	0.5416	0.5416	0.5416	0.5416	0.5368	0.5416	0.5416	0.5416	0.5412	0.542	0.5416	0.5416	0.5416	0.5416	0.5416	0.5416	0.5416	0.5416	0.5416	0.5416	0.5416	0.5416	0.5416	0.5416	0.5416	0.5416	0.5416	0.5416	0.5416	0.5416	0.5416	0.5416	0.5416	0.5416	0.5416	0.5416	0.5416	0.5416	0.5416	0.5416	0.5416	0.5416	0.5416	0.5416	0.5416
CCU	1.5592	1.5564	1.5592	1.5564	1.5564	1.5564	1.5564	1.5564	1.5592	1.5564	1.5564	1.5564	1.5592	1.554	1.5564	1.5564	1.5564	1.5564	1.5564	1.5564	1.5564	1.5564	1.5564	1.5564	1.5564	1.5564	1.5564	1.5564	1.5564	1.5564	1.5564	1.5564	1.5564	1.5564	1.5564	1.5564	1.5564	1.5564	1.5564	1.5564	1.5564	1.5564	1.5564	1.5564	1.5564	1.5564	1.5564	1.5564	1.5564
CAA	1.5542	1.5542	1.5542	1.5542	1.5542	1.5542	1.5542	1.5542	1.5542	1.5542	1.5542	1.5522	1.5542	1.5542	1.5542	1.5542	1.5542	1.5542	1.5542	1.5542	1.5542	1.5542	1.5542	1.5542	1.5542	1.5542	1.5542	1.5542	1.5542	1.5542	1.5542	1.5542	1.5542	1.5542	1.5542	1.5542	1.5542	1.5542	1.5542	1.5542	1.5542	1.5542	1.5542	1.5542	1.5542	1.5542	1.5542	1.5522	1.5522
CAG	0.4458	0.4458	0.4458	0.4458	0.4458	0.4458	0.4458	0.4458	0.4458	0.4458	0.4458	0.4478	0.4458	0.4458	0.4458	0.4458	0.4458	0.4458	0.4458	0.4458	0.4458	0.4458	0.4458	0.4458	0.4458	0.4458	0.4458	0.4458	0.4458	0.4458	0.4458	0.4458	0.4458	0.4458	0.4458	0.4458	0.4458	0.4458	0.4458	0.4458	0.4458	0.4458	0.4458	0.4458	0.4458	0.4458	0.4458	0.4478	0.4478
AGA	1.848	1.848	1.833	1.848	1.848	1.845	1.848	1.845	1.8372	1.848	1.848	1.845	1.8432	1.8432	1.8462	1.845	1.845	1.845	1.845	1.845	1.848	1.845	1.845	1.845	1.845	1.848	1.848	1.848	1.845	1.845	1.845	1.845	1.845	1.848	1.845	1.845	1.845	1.845	1.845	1.845	1.845	1.848	1.848	1.845	1.845	1.845	1.848	1.845	1.845
AGG	0.6294	0.6294	0.639	0.6294	0.6294	0.63	0.6294	0.63	0.6348	0.6294	0.6294	0.63	0.6294	0.6294	0.63	0.63	0.63	0.63	0.63	0.63	0.6294	0.63	0.63	0.63	0.63	0.6294	0.6294	0.6294	0.63	0.63	0.63	0.63	0.63	0.6294	0.63	0.63	0.63	0.63	0.63	0.63	0.63	0.6294	0.6294	0.63	0.63	0.63	0.6294	0.63	0.63
CGA	1.3338	1.3338	1.3404	1.3338	1.3338	1.3392	1.3338	1.3392	1.3404	1.3338	1.3338	1.3392	1.338	1.338	1.3404	1.3392	1.3392	1.3392	1.3392	1.3392	1.3338	1.3392	1.3392	1.3392	1.3392	1.3338	1.3338	1.3338	1.3392	1.3392	1.3392	1.3392	1.3392	1.3338	1.3392	1.3392	1.3392	1.3392	1.3392	1.3392	1.3392	1.3338	1.3338	1.3392	1.3392	1.3392	1.3338	1.3392	1.3392
CGC	0.4386	0.4344	0.435	0.4344	0.4344	0.4392	0.4344	0.4392	0.435	0.4344	0.4344	0.4392	0.4386	0.4386	0.4392	0.4392	0.4392	0.4392	0.4392	0.4392	0.4344	0.4392	0.4392	0.4392	0.4392	0.4344	0.4344	0.4344	0.4392	0.4392	0.4392	0.4392	0.4392	0.4344	0.4392	0.4392	0.4392	0.4392	0.4392	0.4392	0.4392	0.4344	0.4344	0.4392	0.4392	0.4392	0.4344	0.4392	0.4392
CGG	0.4296	0.4296	0.4302	0.4296	0.4296	0.4302	0.4296	0.4302	0.4302	0.4296	0.4296	0.426	0.4296	0.4296	0.4302	0.4302	0.4302	0.4302	0.4302	0.4302	0.4296	0.4302	0.4302	0.4302	0.4302	0.4296	0.4296	0.4296	0.4302	0.4302	0.4302	0.4302	0.4302	0.4296	0.4302	0.4302	0.4302	0.4302	0.4302	0.4302	0.4302	0.4296	0.4296	0.4302	0.4302	0.4302	0.4296	0.426	0.426
CGU	1.3206	1.3248	1.3224	1.3248	1.3248	1.317	1.3248	1.317	1.3224	1.3248	1.3248	1.3218	1.3206	1.3206	1.3134	1.317	1.317	1.317	1.317	1.317	1.3248	1.317	1.317	1.317	1.317	1.3248	1.3248	1.3248	1.317	1.317	1.317	1.317	1.317	1.3248	1.317	1.317	1.317	1.317	1.317	1.317	1.317	1.3248	1.3248	1.317	1.317	1.317	1.3248	1.3218	1.3218
AGC	0.4134	0.414	0.414	0.414	0.414	0.4134	0.414	0.4134	0.414	0.414	0.414	0.4134	0.4134	0.4134	0.4134	0.4134	0.4134	0.4134	0.4134	0.4134	0.414	0.4134	0.4134	0.4134	0.4134	0.414	0.414	0.414	0.4134	0.4134	0.4134	0.4134	0.4134	0.414	0.4134	0.4134	0.4134	0.4134	0.4134	0.4134	0.4134	0.414	0.414	0.4134	0.4134	0.4134	0.414	0.4134	0.4134
AGU	1.2582	1.2564	1.2636	1.2564	1.2564	1.2576	1.2564	1.2576	1.2636	1.2564	1.2564	1.2582	1.2582	1.2576	1.2576	1.2576	1.2576	1.2576	1.2576	1.2576	1.2564	1.2576	1.2576	1.2576	1.2576	1.2564	1.2564	1.2564	1.2576	1.2576	1.2576	1.2576	1.2576	1.2564	1.2576	1.2576	1.2576	1.2576	1.2576	1.2576	1.2576	1.2564	1.2564	1.2576	1.2576	1.2576	1.2564	1.2582	1.2582
UCA	1.1898	1.1844	1.1844	1.1844	1.1844	1.1784	1.1844	1.1784	1.1844	1.1844	1.1844	1.1826	1.179	1.1784	1.1784	1.1784	1.1784	1.1784	1.1784	1.1784	1.1844	1.1784	1.1784	1.1784	1.1784	1.1844	1.1844	1.1844	1.1784	1.1784	1.1784	1.1784	1.1784	1.1844	1.1784	1.1784	1.1784	1.1784	1.1784	1.1784	1.1784	1.1844	1.1844	1.1784	1.1784	1.1784	1.1844	1.1826	1.1826
UCC	0.9204	0.9252	0.9288	0.9252	0.9252	0.927	0.9252	0.927	0.9252	0.9252	0.9252	0.924	0.9276	0.927	0.927	0.927	0.927	0.927	0.927	0.927	0.9252	0.927	0.927	0.927	0.927	0.9252	0.9252	0.9252	0.927	0.927	0.927	0.927	0.927	0.9252	0.927	0.927	0.927	0.927	0.927	0.927	0.927	0.9252	0.9252	0.927	0.927	0.927	0.9252	0.924	0.924
UCG	0.5394	0.5364	0.5328	0.5364	0.5364	0.5352	0.5364	0.5352	0.5328	0.5364	0.5364	0.5358	0.5358	0.5352	0.5352	0.5352	0.5352	0.5352	0.5352	0.5352	0.5364	0.5352	0.5352	0.5352	0.5352	0.5364	0.5364	0.5364	0.5352	0.5352	0.5352	0.5352	0.5352	0.5364	0.5352	0.5352	0.5352	0.5352	0.5352	0.5352	0.5352	0.5364	0.5364	0.5352	0.5352	0.5352	0.5364	0.5358	0.5358
UCU	1.6788	1.6842	1.677	1.6842	1.6842	1.6884	1.6842	1.6884	1.6806	1.6842	1.6842	1.686	1.686	1.6884	1.6884	1.6884	1.6884	1.6884	1.6884	1.6884	1.6842	1.6884	1.6884	1.6884	1.6884	1.6842	1.6842	1.6842	1.6884	1.6884	1.6884	1.6884	1.6884	1.6842	1.6884	1.6884	1.6884	1.6884	1.6884	1.6884	1.6884	1.6842	1.6842	1.6884	1.6884	1.6884	1.6842	1.686	1.686
ACA	1.2464	1.2464	1.2428	1.2464	1.2464	1.2464	1.2464	1.2464	1.2464	1.2464	1.2464	1.2464	1.2464	1.2452	1.2464	1.2464	1.2464	1.2464	1.2464	1.2464	1.2464	1.2464	1.2464	1.2464	1.2464	1.2464	1.2464	1.2464	1.2464	1.2464	1.2464	1.2464	1.2464	1.2464	1.2464	1.2464	1.2464	1.2464	1.2464	1.2464	1.2464	1.2464	1.2464	1.2464	1.2464	1.2464	1.2464	1.2464	1.2464
ACC	0.738	0.738	0.7416	0.738	0.738	0.738	0.738	0.738	0.7416	0.738	0.738	0.738	0.738	0.7376	0.738	0.738	0.738	0.738	0.738	0.738	0.738	0.738	0.738	0.738	0.738	0.738	0.738	0.738	0.738	0.738	0.738	0.738	0.738	0.738	0.738	0.738	0.738	0.738	0.738	0.738	0.738	0.738	0.738	0.738	0.738	0.738	0.738	0.738	0.738
ACG	0.4084	0.4084	0.412	0.4084	0.4084	0.4084	0.4084	0.4084	0.4084	0.4084	0.4084	0.4084	0.4084	0.4084	0.4084	0.4084	0.4084	0.4084	0.4084	0.4084	0.4084	0.4084	0.4084	0.4084	0.4084	0.4084	0.4084	0.4084	0.4084	0.4084	0.4084	0.4084	0.4084	0.4084	0.4084	0.4084	0.4084	0.4084	0.4084	0.4084	0.4084	0.4084	0.4084	0.4084	0.4084	0.4084	0.4084	0.4084	0.4084
ACU	1.6068	1.6068	1.6036	1.6068	1.6068	1.6068	1.6068	1.6068	1.6036	1.6068	1.6068	1.6068	1.6068	1.6088	1.6068	1.6068	1.6068	1.6068	1.6068	1.6068	1.6068	1.6068	1.6068	1.6068	1.6068	1.6068	1.6068	1.6068	1.6068	1.6068	1.6068	1.6068	1.6068	1.6068	1.6068	1.6068	1.6068	1.6068	1.6068	1.6068	1.6068	1.6068	1.6068	1.6068	1.6068	1.6068	1.6068	1.6068	1.6068
GUA	1.5892	1.5936	1.592	1.5936	1.5924	1.5908	1.5936	1.5908	1.5908	1.5936	1.5936	1.592	1.5908	1.5908	1.5908	1.5908	1.5908	1.5908	1.5908	1.5908	1.5936	1.5908	1.5908	1.5908	1.5908	1.5936	1.5936	1.5936	1.5908	1.5908	1.5908	1.5908	1.5908	1.5936	1.5908	1.5908	1.5908	1.5908	1.5908	1.5908	1.5908	1.5936	1.5936	1.5908	1.5908	1.5908	1.5936	1.592	1.592
GUC	0.406	0.4032	0.4064	0.4032	0.4028	0.4032	0.4032	0.4032	0.4064	0.4032	0.4032	0.4004	0.4032	0.4032	0.4032	0.4032	0.4032	0.4032	0.4032	0.4032	0.4032	0.4032	0.4032	0.4032	0.4032	0.4032	0.4032	0.4032	0.4032	0.4032	0.4032	0.4032	0.4032	0.4032	0.4032	0.4032	0.4032	0.4032	0.4032	0.4032	0.4032	0.4032	0.4032	0.4032	0.4032	0.4032	0.4032	0.4004	0.4004
GUG	0.534	0.5312	0.5348	0.5312	0.534	0.5344	0.5312	0.5344	0.5344	0.5312	0.5312	0.5348	0.5344	0.5344	0.5344	0.5344	0.5344	0.5344	0.5344	0.5344	0.5312	0.5344	0.5344	0.5344	0.5344	0.5312	0.5312	0.5312	0.5344	0.5344	0.5344	0.5344	0.5344	0.5312	0.5344	0.5344	0.5344	0.5344	0.5344	0.5344	0.5344	0.5312	0.5312	0.5344	0.5344	0.5344	0.5312	0.5348	0.5348
GUU	1.4708	1.472	1.4668	1.472	1.4708	1.472	1.472	1.472	1.4688	1.472	1.472	1.4732	1.472	1.472	1.472	1.472	1.472	1.472	1.472	1.472	1.472	1.472	1.472	1.472	1.472	1.472	1.472	1.472	1.472	1.472	1.472	1.472	1.472	1.472	1.472	1.472	1.472	1.472	1.472	1.472	1.472	1.472	1.472	1.472	1.472	1.472	1.472	1.4732	1.4732
UGG	1	1	1	1	1	1	1	1	1	1	1	1	1	1	1	1	1	1	1	1	1	1	1	1	1	1	1	1	1	1	1	1	1	1	1	1	1	1	1	1	1	1	1	1	1	1	1	1	1
UAC	0.3972	0.3972	0.4	0.3972	0.3972	0.3982	0.3972	0.3982	0.4	0.3972	0.3972	0.3978	0.3978	0.3982	0.3982	0.3982	0.3982	0.3982	0.3982	0.3982	0.3972	0.3982	0.3982	0.3982	0.3982	0.3972	0.3972	0.3972	0.3982	0.3982	0.3982	0.3982	0.3982	0.3972	0.3982	0.3982	0.3982	0.3982	0.3982	0.3982	0.3982	0.3968	0.3972	0.3982	0.3982	0.3982	0.3972	0.3978	0.3978
UAU	1.6028	1.6028	1.6	1.6028	1.6028	1.6018	1.6028	1.6018	1.6	1.6028	1.6028	1.6022	1.6022	1.6018	1.6018	1.6018	1.6018	1.6018	1.6018	1.6018	1.6028	1.6018	1.6018	1.6018	1.6018	1.6028	1.6028	1.6028	1.6018	1.6018	1.6018	1.6018	1.6018	1.6028	1.6018	1.6018	1.6018	1.6018	1.6018	1.6018	1.6018	1.6032	1.6028	1.6018	1.6018	1.6018	1.6028	1.6022	1.6022
[truncated: 97 more columns]

## Sheet: Table S8
	Table S8 41 types of 146 Japanese apricot chloroplast genomes in different groups
Types	Samples	Representative sample in Wild group	Representative sample in Cultivated group	Representative sample in Bred group
Pm01	W81, W82, W83, W84	W81	NA	NA
Pm02	W95, W96, W98	W95	NA	NA
Pm03	W91	W91	NA	NA
Pm04	W93	W93	NA	NA
Pm05	W92	W92	NA	NA
Pm06	W86	W86	NA	NA
Pm07	W94	W94	NA	NA
Pm08	W89	W89	NA	NA
Pm09	W25, W26, W30	W25	NA	NA
Pm10	W23	W23	NA	NA
Pm11	C09	NA	C09	NA
Pm12	W99	W99	NA	NA
Pm13	W101	W101	NA	NA
Pm14	W97	W97	NA	NA
Pm15	W100	W100	NA	NA
Pm16	W88	W88	NA	NA
Pm17	W87, W90	W87	NA	NA
Pm18	C03	NA	C03	NA
Pm19	W68	W68	NA	NA
Pm20	C05, W40, W41, W42, W43, W44, W45, W46, W47, W48, W49, W50, W51, W52, W53, W54, W55, W56, W57, W58, W59, W60	W40	C05	NA
Pm21	C04	NA	C04	NA
Pm22	J17	NA	NA	J17
Pm23	C02, C07, C10, C11, CT04, J06, J07, J08, J26, W01, W14, W15, W17, W05, W62, W76, W80	W01	C02	J06
Pm24	W70, W71, W78	W70	NA	NA
Pm25	W79	W79	NA	NA
Pm26	W77	W77	NA	NA
Pm27	J25	NA	NA	J25
Pm28	W75	W75	NA	NA
Pm29	W73, W74	W73	NA	NA
Pm30	C01, W08	W08	C01	NA
Pm31	W19	W19	NA	NA
Pm32	C12, W10, W11, W12, W13, W16, W18, W02, W20, W21, W22, W29, W03, W04, W06, W07, W09	W10	C12	NA
Pm33	C13	NA	C13	NA
Pm34	W27	W27	NA	NA
Pm35	C14, W28	W28	C14	NA
Pm36	W61, W63, W64, W65, W66, W67, W69, W72	W61	NA	NA
Pm37	J11	NA	NA	J11
Pm38	W33, W35, W36, W37	W33	NA	NA
Pm39	C06, C08, C16, C17, CT01, CT02, CT03, J01, J03, J04, J05, J12, J14, J15, J16, J18, J19, J20, J21, J22, J23, J24, J29, J30, W31, W32, W34, W38, W39, W85	W31	C06	J01
Pm40	J27	NA	NA	J27
Pm41	C15	NA	C15	NA

## Sheet: Table S9
Table S9 Statistics of Japanese apricot genome resequencing for each accession
Group	Number	Place of origin
Domesticated group	C01	Lijiang, Yunnan Province, China
	C02	Yongtai, Fujian Province, China
	C03	Nanjing, Jiangsu Province, China
	C04	Dayi, Sichuan Province, China
	C05	Dayi, Sichuan Province, China
	C06	Puning, Guangdong Province, China
	C07	Dayi, Sichuan Province, China
	C08	Puning, Guangdong Province, China
	C09	Nanjing, Jiangsu Province, China
	C10	Lijiang, Yunnan Province, China
	C11	Zhaoan, Fujian Province, China
	C12	Libo, Guizhou Province, China
	C13	Changsha, Hunan Province, China
	C14	Changsha, Hunan Province, China
	C15	Chaoshan, Zhejiang Province, China
	C16	Chaoshan, Zhejiang Province, China
	C17	Chaoshan, Zhejiang Province, China
	CT01	Nantou, Taiwan, China
	CT02	Nantou, Taiwan, China
	CT03	Nantou, Taiwan, China
	CT04	Nantou, Taiwan, China
Bred group	J01	Gunma Prefecture, Kanto, Japan
	J03	Tokushima Prefecture, Japan
	J04	Tokushima Prefecture, Japan
	J05	Yamanashi Prefecture, Japan
	J06	Wakayama Prefecture, Japan
	J07	Wakayama Prefecture, Japan
	J08	Wakayama Prefecture, Japan
	J11	Gunma Prefecture, Kanto, Japan
	J12	Yamanashi Prefecture, Japan
	J14	Wakayama Prefecture, Japan
	J15	Niigata Prefecture, Japan
	J16	Nagano Prefecture, Japan
	J17	Tokyo, Japan
	J18	Wakayama Prefecture, Japan
	J19	Wakayama Prefecture, Japan
	J20	Wakayama Prefecture, Japan
	J21	Nagano Prefecture, Japan
	J22	Ibaraki Prefecture, Japan
	J23	Ibaraki Prefecture, Japan
	J24	Yamanashi Prefecture, Japan
	J25	Yamagata Prefecture, Japan
	J26	Fukui Prefecture, Japan
	J27	Nagano Prefecture, Japan
	J29	Fukui Prefecture, Japan
	J30	Yamagata Prefecture, Japan
Wild group	W1	Libo, Guizhou Province, China
	W2	Libo, Guizhou Province, China
	W3	Libo, Guizhou Province, China
	W4	Libo, Guizhou Province, China
	W5	Libo, Guizhou Province, China
	W6	Libo, Guizhou Province, China
	W7	Libo, Guizhou Province, China
	W8	Libo, Guizhou Province, China
	W9	Libo, Guizhou Province, China
	W10	Libo, Guizhou Province, China
	W11	Libo, Guizhou Province, China
	W12	Libo, Guizhou Province, China
	W13	Libo, Guizhou Province, China
	W14	Libo, Guizhou Province, China
	W15	Libo, Guizhou Province, China
	W16	Libo, Guizhou Province, China
	W17	Libo, Guizhou Province, China
	W18	Libo, Guizhou Province, China
	W19	Libo, Guizhou Province, China
	W20	Libo, Guizhou Province, China
	W21	Libo, Guizhou Province, China
	W22	Libo, Guizhou Province, China
	W23	Weining, Guizhou Province, China
	W25	Weining, Guizhou Province, China
	W26	Weining, Guizhou Province, China
	W27	Hezhang, Guizhou Province, China
	W28	Hezhang, Guizhou Province, China
	W29	Hezhang, Guizhou Province, China
	W30	Hezhang, Guizhou Province, China
	W31	Changxing, Zhejiang Province, China
	W32	Changxing, Zhejiang Province, China
	W33	Changxing, Zhejiang Province, China
	W34	Changxing, Zhejiang Province, China
	W35	Changxing, Zhejiang Province, China
	W36	Changxing, Zhejiang Province, China
	W37	Changxing, Zhejiang Province, China
	W38	Changxing, Zhejiang Province, China
	W39	Changxing, Zhejiang Province, China
	W40	Fujian Province, China
	W41	Fujian Province, China
	W42	Fujian Province, China
	W43	Fujian Province, China
	W44	Fujian Province, China
	W45	Fujian Province, China
	W46	Fujian Province, China
	W47	Fujian Province, China
	W48	Fujian Province, China
	W49	Fujian Province, China
	W50	Fujian Province, China
	W51	Fujian Province, China
	W52	Fujian Province, China
	W53	Fujian Province, China
	W54	Fujian Province, China
	W55	Fujian Province, China
	W56	Fujian Province, China
	W57	Fujian Province, China
	W58	Fujian Province, China
	W59	Fujian Province, China
	W60	Fujian Province, China
	W61	Fujian Province, China
	W62	Fujian Province, China
	W63	Fujian Province, China
	W64	Fujian Province, China
	W65	Fujian Province, China
	W66	Fujian Province, China
	W67	Fujian Province, China
	W68	Fujian Province, China
	W69	Fujian Province, China
	W70	Fujian Province, China
	W71	Guangdong Province, China
	W72	Guangdong Province, China
	W73	Guangdong Province, China
	W74	Guangdong Province, China
	W75	Guangdong Province, China
	W76	Guangdong Province, China
	W77	Guangdong Province, China
	W78	Guangdong Province, China
	W79	Guangdong Province, China
	W80	Guangdong Province, China
	W81	Tibet, China
	W82	Tibet, China
	W83	Tibet, China
	W84	Tibet, China
	W85	Yunnan Province, China
	W86	Yunnan Province, China
	W87	Yunnan Province, China
	W88	Yunnan Province, China
	W89	Yunnan Province, China
	W90	Yunnan Province, China
	W91	Yunnan Province, China
	W92	Yunnan Province, China
	W93	Yunnan Province, China
	W94	Yunnan Province, China
	W95	Yunnan Province, China
	W96	Yunnan Province, China
	W97	Yunnan Province, China
	W98	Yunnan Province, China
	W99	Yunnan Province, China
	W100	Yunnan Province, China
	W101	Yunnan Province, China
